# Supplementary material for: Ethyl 5-cyano-8-nitro-2,3,4,4a,5,6-hexahydro-1H-pyrido[1,2-a]quinoline-5-carboxylate
Source: Acta Crystallogr Sect E Struct Rep Online. 2010 Jun 23;66(Pt 7):o1735. doi: 10.1107/S160053681002283X (PMC3006821; doi:10.1107/S160053681002283X)
Supplement: Supplementary file 2 [file e-66-o1735-Isup2.hkl]

data_I
#  al23 fichier in P -1                    
_audit_creation_date        09-12-18
_audit_creation_method      CRYSTALS 

_cell_length_a                    8.8257(4)
_cell_angle_alpha                 88.246(4)
_cell_length_b                    9.2256(5)
_cell_angle_beta                  75.089(2)
_cell_length_c                    10.5011(6)
_cell_angle_gamma                 83.289(3)

# NOTE Fc on scale of Fo,      4.06036
# Status flags: 
#    o - used in refinement 
#    < - excluded by I/sigmaI cutoff 
#    x - excluded for another reason  

loop_
_refln_index_h
_refln_index_k
_refln_index_l
_refln_F_squared_meas
_refln_F_squared_calc
_refln_F_squared_sigma
_refln_observed_status
   1   0   0        5.20        0.00        1.60 x
   4   0   0     2513.20     2456.53       67.30 o
   5   0   0    50398.80    49199.38     1349.90 o
   6   0   0     2014.00     2090.54       65.50 o
   7   0   0     1436.20     1444.82       50.30 o
   8   0   0     1775.70     1686.25       69.30 o
   9   0   0      439.60      455.30       32.50 o
  10   0   0      263.80      446.98       53.00 o
  11   0   0     1863.60       21.81      545.50 o
 -11   1   0       -1.10        1.94       38.60 <
 -10   1   0      405.10      132.32      309.70 <
  -9   1   0       47.90        4.12       29.40 <
  -8   1   0      405.60      451.95       30.70 o
  -7   1   0     1238.90     1304.77       50.00 o
  -6   1   0     2551.00     2662.79       78.40 o
  -5   1   0       40.20       46.54       12.30 o
  -4   1   0    27970.80    28755.31      690.60 o
  -3   1   0     1001.40     1121.36       31.70 o
  -2   1   0    15951.40    16689.59      509.70 o
  -1   1   0       41.30        0.00       25.60 <
   0   1   0        1.90        0.00        1.30 <
   2   1   0     7053.70     7558.23      268.80 o
   3   1   0    69756.70    70882.80     3127.10 o
   4   1   0    40302.50    38387.43     1043.60 o
   5   1   0    27345.90    27572.00      937.50 o
   6   1   0     6639.40     6518.36      194.10 o
   7   1   0       46.40       45.96       18.20 <
   8   1   0     3270.00     3162.50      103.60 o
   9   1   0      621.90      625.89       34.60 o
  10   1   0      617.10      557.30       64.20 o
  11   1   0      158.00      238.48       71.40 <
 -11   2   0       27.40        7.97       37.30 <
 -10   2   0       60.30       17.92       37.60 <
  -9   2   0      200.50      191.29       28.20 o
  -8   2   0      566.10      575.44       33.00 o
  -7   2   0      422.00      390.73       28.10 o
  -6   2   0      384.20      459.58       18.70 o
  -5   2   0     6472.90     6434.15      149.30 o
  -4   2   0      321.40      337.51       15.90 o
  -3   2   0     1861.10     1934.39       47.90 o
  -2   2   0     9379.90    10146.64      273.60 o
  -1   2   0    24075.00    26220.52      570.60 o
   0   2   0      786.70      876.72       18.90 o
   2   2   0     4044.90     4102.35      140.00 o
   3   2   0     2926.80     2959.87       94.40 o
   4   2   0    12979.50    12797.75      429.30 o
   5   2   0     1888.10     1907.66       80.90 o
   6   2   0     2091.30     1910.49       68.30 o
   7   2   0     3310.90     3225.22      148.40 o
   8   2   0     1169.40     1355.26       53.10 o
   9   2   0     2094.00     2307.58       80.40 o
  10   2   0      -12.50        0.10       43.90 <
  11   2   0      580.80      720.73       97.30 o
 -10   3   0      448.10      591.27       58.30 o
  -9   3   0      255.70      209.96       32.30 o
  -8   3   0       32.10       23.37       21.40 <
  -7   3   0      171.10      212.74       18.70 o
  -6   3   0      196.70      236.85       18.20 o
  -5   3   0      127.50      117.46       13.20 o
  -4   3   0      902.90      965.57       27.70 o
  -3   3   0     1327.50     1250.82       36.00 o
  -2   3   0     1051.90      960.62       28.30 o
  -1   3   0     3217.10     3561.51       66.60 o
   0   3   0    37870.80    40239.27      959.30 o
   1   3   0     3461.60     3736.93       86.00 o
   2   3   0     2444.80     2488.85       72.80 o
   3   3   0     2270.60     2278.01       74.80 o
   4   3   0      831.10      773.10       36.60 o
   5   3   0       75.80       19.92       20.40 o
   6   3   0      -15.20       47.50       22.20 <
   7   3   0     1754.90     1828.93       59.10 o
   8   3   0      523.10      611.15       42.10 o
   9   3   0       44.90      188.21       28.90 <
  10   3   0      306.30      246.67       67.00 o
  11   3   0       35.70       15.81       72.60 <
 -10   4   0      661.90      751.70       72.20 o
  -9   4   0      280.30      266.55       45.90 o
  -8   4   0        1.90        1.77       28.10 <
  -7   4   0      817.50      758.68       31.90 o
  -6   4   0     1755.50     1700.40       50.20 o
  -5   4   0      365.10      382.95       19.40 o
  -4   4   0     1079.30     1111.73       29.20 o
  -3   4   0     3083.30     3166.67       71.90 o
  -2   4   0     4419.50     4584.92      109.70 o
  -1   4   0       95.50       56.54       10.70 o
   0   4   0        5.20        1.97        3.40 <
   1   4   0       92.80       96.38        6.80 o
   2   4   0     1473.80     1357.83       40.10 o
   3   4   0     4155.90     4263.55      100.00 o
   4   4   0      685.40      658.08       34.70 o
   5   4   0     2841.20     2885.40      104.50 o
   6   4   0      544.90      615.77       37.90 o
   7   4   0      937.40      948.31       61.30 o
   8   4   0      264.90      386.98       36.70 o
   9   4   0      110.80       94.22       47.00 <
  10   4   0       -5.40        5.69       52.90 <
  11   4   0      897.00      817.98       90.30 o
 -10   5   0      -26.40       17.85       54.10 <
  -9   5   0      279.20      307.32       41.40 o
  -8   5   0       40.10       17.26       25.10 <
  -7   5   0     1503.10     1316.91       58.70 o
  -6   5   0     1239.60     1182.69       41.80 o
  -5   5   0      135.10      136.21       14.00 o
  -4   5   0     2159.10     2207.80       57.60 o
  -3   5   0        3.20        0.33        4.90 <
  -2   5   0     1787.00     1763.63       55.10 o
  -1   5   0      803.30      663.11       39.50 o
   0   5   0     1987.40     1905.82       39.80 o
   1   5   0     6489.30     6087.56      130.30 o
   2   5   0      187.00      167.27       11.50 o
   3   5   0        0.80        0.11       20.93 <
   4   5   0      986.10      989.48       35.70 o
   5   5   0       44.60       41.79       19.50 <
   6   5   0      144.00      118.77       31.30 o
   7   5   0      336.30      335.97       49.10 o
   8   5   0       40.30       11.06       33.40 <
   9   5   0       59.90       80.21       53.00 <
  10   5   0      325.60      261.90       79.60 o
  -8   6   0     2616.60     2571.92       91.50 o
  -7   6   0      123.40      133.07       18.40 o
  -6   6   0     1495.60     1396.10       46.30 o
  -5   6   0     1080.40     1033.66       39.30 o
  -4   6   0     1531.50     1559.22       40.20 o
  -3   6   0     2296.90     2455.52       71.20 o
  -2   6   0      367.90      336.61       29.50 o
  -1   6   0     1141.10     1248.44       49.10 o
   0   6   0     5981.20     6200.65      121.60 o
   1   6   0     4738.70     4744.98       96.10 o
   2   6   0       27.10        0.04       10.80 <
   3   6   0      186.40      205.94       16.40 o
   4   6   0      158.10      141.30       20.20 o
   5   6   0       41.10       22.83       16.50 <
   6   6   0      279.10      241.35       30.10 o
   7   6   0       21.00        0.07       33.30 <
   8   6   0      -31.40        1.68       36.50 <
   9   6   0       53.20      128.02       57.40 <
  10   6   0       36.90        0.23       62.10 <
  -8   7   0      436.80      386.81       73.80 o
  -7   7   0      408.10      445.21       24.80 o
  -6   7   0      -13.60        0.51       10.80 <
  -5   7   0     5955.90     6314.25      270.50 o
  -4   7   0     1413.70     1284.03       60.40 o
  -3   7   0    16353.60    16180.63      482.50 o
  -2   7   0     2659.40     2522.47       83.00 o
  -1   7   0     3205.80     3203.68       97.50 o
   0   7   0    15111.50    15204.60      292.50 o
   1   7   0     2649.70     2623.16       52.90 o
   2   7   0    14916.50    14881.64      316.40 o
   3   7   0     2186.80     2148.54       69.20 o
   4   7   0     3718.50     3601.71       98.50 o
   5   7   0     7440.00     6924.42      205.20 o
   6   7   0     1479.50     1496.77       56.70 o
   7   7   0     1534.30     1454.14       69.10 o
   8   7   0      522.70      439.88       65.40 o
   9   7   0       66.90        1.30       52.10 <
  10   7   0     -108.20       27.89       85.90 <
  -7   8   0     1006.60      771.11      127.30 o
  -6   8   0       59.30      130.54       41.50 <
  -5   8   0      597.60      507.12       47.80 o
  -4   8   0     5233.20     5254.96      190.20 o
  -3   8   0      183.50      146.09       37.80 o
  -2   8   0     5109.40     5000.50      218.50 o
  -1   8   0    12253.20    12103.76      369.10 o
   0   8   0     6152.80     6077.44      166.00 o
   1   8   0    35327.50    33904.75      596.00 o
   2   8   0       -5.60        5.22       12.10 <
   3   8   0     6346.20     5885.88      143.60 o
   4   8   0     5077.20     4933.60      134.60 o
   5   8   0     3598.00     3347.91       97.00 o
   6   8   0     3048.40     3004.37       93.90 o
   7   8   0       17.10        9.25       27.20 <
   8   8   0      471.30      570.07       58.20 o
   9   8   0      -19.30       16.44       61.20 <
  -6   9   0      321.70      231.45       53.90 o
  -5   9   0       55.40       85.65       46.60 <
  -4   9   0      167.20      218.92       41.70 o
  -3   9   0      124.20       78.19       41.80 o
  -2   9   0     1472.30     1513.94      119.50 o
  -1   9   0      140.40      199.77       35.30 o
   0   9   0       -8.60        7.37       30.30 <
   1   9   0      360.20      416.60       17.30 o
   2   9   0       12.50        3.95       13.10 <
   3   9   0      563.60      589.09       27.10 o
   4   9   0     4019.50     3908.36       99.70 o
   5   9   0        9.10        3.79       20.50 <
   6   9   0     2203.70     2102.43       76.00 o
   7   9   0      201.60      186.57       34.00 o
   8   9   0      261.80      313.20       44.60 o
   9   9   0      859.00      774.74       96.40 o
  -5  10   0      761.60      557.02      133.60 o
  -4  10   0       72.10      176.51       39.90 <
  -3  10   0       37.80       59.08       49.90 <
  -2  10   0       -7.60        6.98       41.60 <
  -1  10   0      524.20      587.81       58.60 o
   0  10   0      416.00      428.88       49.50 o
   1  10   0      245.50      267.43       42.40 o
   2  10   0     1231.00     1282.63       44.40 o
   3  10   0      205.60      234.09       21.40 o
   4  10   0      367.90      228.70       36.20 o
   5  10   0      242.00      288.56       31.30 o
   6  10   0       34.90       12.54       32.50 <
   7  10   0      185.00      263.26       48.70 o
   8  10   0      -24.10       58.91       86.60 <
  -3  11   0      -89.50        2.17       65.70 <
  -2  11   0       44.30       10.55       81.00 <
  -1  11   0      184.70      226.21       48.50 o
   0  11   0      515.20      628.09       63.00 o
   1  11   0      230.50      370.69       47.70 o
   2  11   0      186.10      166.71       83.30 <
   3  11   0       21.20        7.46       80.00 <
   4  11   0      -19.30        4.04       27.20 <
   5  11   0        6.80        2.63       34.00 <
   6  11   0       33.60        1.45       50.20 <
   1  12   0       21.90       28.97       54.30 <
   2  12   0       27.30      159.45       75.70 <
  -2 -12   1       89.80      225.20       92.30 <
  -1 -12   1      507.50        5.17      245.30 <
  -5 -11   1      -18.60       13.52       51.50 <
  -4 -11   1       10.70        3.74       30.10 <
  -3 -11   1      115.80       83.09       64.20 <
  -2 -11   1       85.50      105.54       44.10 <
  -1 -11   1      -19.60       41.27       38.30 <
   0 -11   1      145.10      278.72       54.40 <
   1 -11   1       28.50       15.26       54.30 <
   2 -11   1      366.10      254.76      100.20 o
   3 -11   1       44.30      108.10       73.60 <
  -7 -10   1      107.80      136.93       51.70 <
  -6 -10   1      349.20      465.13       42.40 o
  -5 -10   1      -19.10        6.48       28.10 <
  -4 -10   1       97.90       77.12       31.30 o
  -3 -10   1       -6.60        6.68       21.60 <
  -2 -10   1       30.90      110.44       16.10 <
  -1 -10   1      142.00      237.69       17.20 o
   0 -10   1      536.50      445.14       77.70 o
   1 -10   1      169.60       80.34       43.60 o
   2 -10   1       77.10      101.79       42.10 <
   3 -10   1       97.00      191.08       46.60 <
   4 -10   1       37.50       43.14       58.20 <
   5 -10   1       55.50        3.39       37.30 <
  -8  -9   1     1428.70     1471.39      119.70 o
  -7  -9   1       83.70       99.29       36.40 <
  -6  -9   1     1789.90     1926.66       69.70 o
  -5  -9   1       22.00       16.45       25.50 <
  -4  -9   1      286.60      363.89       25.20 o
  -3  -9   1      996.70     1146.52       35.30 o
  -2  -9   1       80.90       76.42       15.40 o
  -1  -9   1       59.80       66.56       12.60 o
   0  -9   1        5.20       10.08        8.30 <
   1  -9   1      393.30      322.40       43.80 o
   2  -9   1      522.80      514.43       54.50 o
   3  -9   1      140.10      133.25       40.30 o
   4  -9   1       23.20        8.49       42.40 <
   5  -9   1       84.60        0.54       57.90 <
   6  -9   1       90.90       16.99       50.10 <
  -9  -8   1      223.00       68.82       86.40 <
  -8  -8   1      109.60      179.82       53.50 <
  -7  -8   1     1247.60     1229.47       57.70 o
  -6  -8   1      911.40     1021.66       43.80 o
  -5  -8   1     1834.40     1702.12       51.10 o
  -4  -8   1      199.00      176.17       20.50 o
  -3  -8   1     1277.00     1280.04       39.90 o
  -2  -8   1     1254.70     1287.33       37.50 o
  -1  -8   1     1387.60     1459.53       35.10 o
   0  -8   1      976.20      978.30       26.30 o
   1  -8   1      523.10      547.99       40.60 o
   2  -8   1      869.40      846.64       51.10 o
   3  -8   1      236.80      224.73       40.80 o
   4  -8   1      636.00      508.89       49.30 o
   5  -8   1      782.00      729.03       60.70 o
   6  -8   1       58.20        1.59       49.60 <
   7  -8   1       -3.50        4.04       44.10 <
 -10  -7   1       79.70      188.91       79.20 <
  -9  -7   1      125.50      104.50       63.40 <
  -8  -7   1      -19.00        8.98       23.20 <
  -7  -7   1     1882.60     1777.20       72.00 o
  -6  -7   1       54.60       74.97       31.10 <
  -5  -7   1     2580.70     2468.99       63.60 o
  -4  -7   1      120.30      112.13       16.20 o
  -3  -7   1      -10.20        0.19       13.70 <
  -2  -7   1     5092.40     4780.62      110.80 o
  -1  -7   1     2062.00     2083.24       43.50 o
   0  -7   1     6858.00     6673.40      144.50 o
   1  -7   1      982.60      972.58       29.50 o
   2  -7   1     3857.20     4002.69      127.40 o
   3  -7   1     4105.20     4076.55      131.60 o
   4  -7   1     2834.70     2874.21       99.00 o
   5  -7   1      960.10      884.89       36.80 o
   6  -7   1      241.00      292.03       18.00 o
   7  -7   1        8.20       12.56       18.60 <
   8  -7   1       40.60       52.81       52.70 <
 -10  -6   1       17.50        2.60       64.20 <
  -9  -6   1       11.50        0.98       59.00 <
  -8  -6   1      366.20      439.56       60.60 o
  -7  -6   1       43.30        0.28       32.50 <
  -6  -6   1       91.70      122.20       24.10 o
  -5  -6   1       16.00        0.11       14.00 <
  -4  -6   1       39.10       55.85       13.70 <
  -3  -6   1     1769.20     1763.89       42.10 o
  -2  -6   1     1392.00     1416.13       34.40 o
  -1  -6   1     7380.70     7189.14      142.80 o
   0  -6   1     3886.70     3789.35       75.90 o
   1  -6   1      374.10      427.49       11.70 o
   2  -6   1     6604.00     6584.28      119.60 o
   3  -6   1      116.40      121.01        7.40 o
   4  -6   1     1384.80     1297.78       43.20 o
   5  -6   1     1289.10     1227.23       44.00 o
   6  -6   1       45.00       42.62       14.50 o
   7  -6   1       45.30       14.33       21.40 <
   8  -6   1      264.20      288.63       27.90 o
   9  -6   1      104.60       60.73       41.30 <
 -10  -5   1      -26.60        6.33       53.80 <
  -9  -5   1      192.40      180.81       27.90 o
  -8  -5   1      178.20        1.45       93.60 <
  -7  -5   1       55.60       16.24       34.20 <
  -6  -5   1      279.10      331.66       31.30 o
  -5  -5   1     1422.40     1369.49       53.80 o
  -4  -5   1      656.50      635.98       27.50 o
  -3  -5   1     4052.60     4117.02       96.40 o
  -2  -5   1     1027.70     1108.05       27.80 o
  -1  -5   1     2408.30     2389.33       46.90 o
   0  -5   1     6605.40     6388.28      122.40 o
   1  -5   1     3289.70     3332.63       73.60 o
   2  -5   1     1315.30     1264.23       30.50 o
   3  -5   1     2704.10     2769.37       58.80 o
   4  -5   1      258.60      275.68       14.10 o
   5  -5   1        7.50        0.84       10.10 <
   6  -5   1      387.90      455.98       26.90 o
   7  -5   1      192.10      211.12       19.00 o
   8  -5   1       51.10        3.97       21.70 <
   9  -5   1      178.50      163.40       30.00 o
  10  -5   1        6.10        2.28       64.70 <
 -11  -4   1      117.70        0.00       60.60 <
 -10  -4   1      150.70      194.07       54.20 <
  -9  -4   1      -39.80       50.89       44.70 <
  -8  -4   1      166.00      173.10       19.20 o
  -7  -4   1     5494.80     5194.62      202.30 o
  -6  -4   1       -6.20        2.65       17.30 <
  -5  -4   1      221.70      235.64       20.00 o
  -4  -4   1      219.10      226.73       17.70 o
  -3  -4   1     3860.50     4039.55      136.70 o
  -2  -4   1       -7.00        3.60        6.50 <
  -1  -4   1     7449.80     7497.49      149.30 o
   0  -4   1     2289.30     2453.91       47.70 o
   1  -4   1      756.50      800.35       18.60 o
   2  -4   1     2170.20     2028.87       42.80 o
   3  -4   1      107.90       77.33       10.20 o
   4  -4   1      591.40      644.47       19.60 o
   5  -4   1      482.60      527.62       21.50 o
   6  -4   1      250.60      196.51       22.70 o
   7  -4   1      742.20      779.27       30.60 o
   8  -4   1      243.00      278.01       27.60 o
   9  -4   1       -5.30       31.86       27.20 <
  10  -4   1       80.90      153.32       42.10 <
 -11  -3   1       47.70        8.54       72.80 <
 -10  -3   1      290.40      228.62       63.90 o
  -9  -3   1     1206.90     1218.82       52.20 o
  -8  -3   1      364.80      442.06       30.10 o
  -7  -3   1      888.00      838.66       38.30 o
  -6  -3   1      521.40      489.51       28.00 o
  -5  -3   1       63.90       69.21       50.70 <
  -4  -3   1       26.30        9.80       12.90 <
  -3  -3   1      102.30      116.95       12.10 o
  -2  -3   1     8576.20     9018.21      289.70 o
  -1  -3   1       32.70       50.48        6.20 o
   0  -3   1      262.60      358.90        9.40 o
   1  -3   1    10126.50    10452.29      204.40 o
   2  -3   1     7314.00     7106.56      180.40 o
   3  -3   1      217.20      237.98       11.40 o
   4  -3   1      669.80      721.41       23.20 o
   5  -3   1      706.30      761.11       24.10 o
   6  -3   1      910.50      862.91       34.30 o
   7  -3   1      862.10      939.63       35.20 o
   8  -3   1      602.90      638.64       28.30 o
   9  -3   1       10.60       21.44       19.20 <
  10  -3   1      194.30      242.28       39.40 o
  11  -3   1       17.80       13.45       64.20 <
 -11  -2   1     1090.40     1323.18      103.90 o
 -10  -2   1     1655.50     1599.81      146.30 o
  -9  -2   1      465.40      593.44       29.30 o
  -8  -2   1     1172.40     1193.37       45.50 o
  -7  -2   1      233.10      220.65       19.20 o
  -6  -2   1     2593.50     2304.12       69.90 o
  -5  -2   1     2558.60     2703.85       94.70 o
  -4  -2   1      689.50      696.02       48.60 o
  -3  -2   1     4191.60     4328.25      160.40 o
  -2  -2   1     2897.10     2868.36      110.10 o
  -1  -2   1     6231.30     6529.87      178.80 o
   0  -2   1     2142.50     2465.65       43.50 o
   1  -2   1    15043.20    16722.80      292.60 o
   2  -2   1        0.80        4.26        9.12 <
   3  -2   1        7.20        1.74        7.50 <
   4  -2   1      666.50      602.03       20.90 o
   5  -2   1      544.00      561.83       26.10 o
   6  -2   1       16.40       27.83       11.50 <
   7  -2   1     1689.40     1792.13       47.70 o
   8  -2   1      287.20      283.79       27.50 o
   9  -2   1      138.90      209.63       30.30 o
  10  -2   1       -3.40       59.81       18.40 <
  11  -2   1      -44.10       14.75       38.80 <
 -11  -1   1      126.70      122.65       73.10 <
 -10  -1   1     1465.40     1768.29      108.80 o
  -9  -1   1       -1.90        3.38       19.60 <
  -8  -1   1     4831.20     4874.77      152.90 o
  -7  -1   1    11421.40    11161.23      298.40 o
  -6  -1   1     4237.90     4141.43      102.90 o
  -5  -1   1    17199.00    17130.53      415.10 o
  -4  -1   1       41.20       42.16       11.00 o
  -3  -1   1     1594.40     1668.16       58.40 o
  -2  -1   1    70792.60    78923.39     4136.10 o
  -1  -1   1      455.30        0.00       13.90 x
   0  -1   1      130.50        0.00        5.50 x
   1  -1   1     1748.20        0.00       49.10 x
   2  -1   1     1122.50     1137.08       37.70 o
   3  -1   1     1681.60     1664.93       54.90 o
   4  -1   1     1109.70     1038.03       30.80 o
   5  -1   1     2519.10     2222.63       64.70 o
   6  -1   1      855.30      798.63       25.90 o
   7  -1   1      140.50      115.38       18.60 o
   8  -1   1       36.60       35.39       24.90 <
   9  -1   1      262.40      222.91       37.10 o
  10  -1   1       34.10      131.87       23.10 <
  11  -1   1      207.20      181.32       69.10 o
 -11   0   1      196.00      189.04       67.20 <
 -10   0   1      821.00      799.58       87.00 o
  -9   0   1     1087.00     1128.75       52.10 o
  -8   0   1       28.80       38.42       19.40 <
  -7   0   1     1163.60     1097.35       43.20 o
  -6   0   1     2436.00     2471.96       64.20 o
  -5   0   1     9258.10     8857.47      202.40 o
  -4   0   1     7470.30     7759.57      185.60 o
  -3   0   1     1323.00     1396.61       32.40 o
  -1   0   1       19.50        0.00        9.00 <
   0   0   1       -7.40        0.00        2.30 <
   1   0   1        0.10        0.00        2.15 <
   2   0   1    11229.60    12537.93      414.20 o
   3   0   1      151.30      229.10       13.50 o
   4   0   1    21015.00    20402.15      530.70 o
   5   0   1     2464.00     2760.07       84.40 o
   6   0   1     3474.10     3459.83       97.60 o
   7   0   1      435.60      325.61       33.70 o
   8   0   1       36.40       23.32       24.20 <
   9   0   1      144.80       89.28       26.70 o
  10   0   1      -24.70        3.05       25.10 <
  11   0   1        4.80        3.67       48.30 <
 -11   1   1       11.50       15.13       56.40 <
 -10   1   1       -8.50       41.75       60.00 <
  -9   1   1      487.60      456.80       47.00 o
  -8   1   1       -8.30        0.01       19.00 <
  -7   1   1      917.30      966.33       40.80 o
  -6   1   1     6032.40     5802.41      189.40 o
  -5   1   1      880.80      899.18       35.70 o
  -4   1   1     3526.60     3195.96       92.30 o
  -3   1   1     5288.20     5466.15      138.60 o
  -2   1   1     2016.40     1990.47       57.30 o
   0   1   1       16.80        0.00        2.80 x
   1   1   1       -2.90        0.00        3.40 <
   2   1   1    43858.60    48671.40     1588.40 o
   3   1   1    23777.60    23515.84      696.20 o
   4   1   1     7381.20     7321.70      266.50 o
   5   1   1      297.50      140.40       27.00 o
   6   1   1     2077.50     1995.21      105.10 o
   7   1   1     2543.50     2599.19       96.60 o
   8   1   1       84.80       37.60       34.80 <
   9   1   1      -23.10       37.50       23.60 <
  10   1   1       64.80        0.00       41.40 <
  11   1   1       36.90        0.63       56.70 <
 -10   2   1      -29.40        1.08       44.00 <
  -9   2   1        3.20       59.39       37.60 <
  -8   2   1       25.00       50.95       30.30 <
  -7   2   1     1017.40      968.51       40.90 o
  -6   2   1      874.10      867.47       35.70 o
  -5   2   1       18.70       33.42       12.10 <
  -4   2   1      684.30      616.54       20.30 o
  -3   2   1       35.90       25.97        6.30 o
  -2   2   1      107.70      126.20        7.40 o
  -1   2   1      793.60     1017.31       27.50 o
   0   2   1     2606.60     3107.91       68.20 o
   2   2   1    14808.20    16536.02      488.40 o
   3   2   1     2194.80     2193.04       71.00 o
   4   2   1     5804.20     6121.26      223.70 o
   5   2   1       77.80      138.63       21.00 o
   6   2   1      885.20      878.59       44.50 o
   7   2   1      178.60      208.18       27.00 o
   8   2   1      737.80      621.67       50.30 o
   9   2   1      263.80      312.98       37.00 o
  10   2   1       63.00       67.26       34.40 <
  11   2   1       34.70      114.05       53.00 <
 -10   3   1      759.70      764.76       85.90 o
  -9   3   1      -12.70       16.44       32.20 <
  -8   3   1       18.70       17.42       28.60 <
  -7   3   1      209.20      205.33       28.60 o
  -6   3   1      253.20      330.13       21.90 o
  -5   3   1      658.30      678.37       26.00 o
  -4   3   1     2558.30     2318.57       62.40 o
  -3   3   1      192.10      205.55       10.90 o
  -2   3   1     6101.10     6268.24      154.40 o
  -1   3   1       27.20       28.01        2.40 o
   0   3   1      661.30      531.36       17.40 o
   1   3   1     6482.60     6612.75      155.80 o
   2   3   1    38616.10    40023.04     1063.70 o
   3   3   1      645.90      677.80       26.70 o
   4   3   1     1862.70     1867.22       71.60 o
   5   3   1      537.40      558.27       30.30 o
   6   3   1       15.30        3.04       17.70 <
   7   3   1     1751.80     1849.04       73.40 o
   8   3   1       21.60       40.50       26.40 <
   9   3   1       43.30       59.23       31.60 <
  10   3   1       80.50       88.20       52.40 <
  11   3   1      233.20      178.20       80.60 <
 -10   4   1       24.80       47.69       58.80 <
  -9   4   1      -15.30       26.24       38.10 <
  -8   4   1      888.90      979.91       68.90 o
  -7   4   1     1280.70     1161.42       62.40 o
  -6   4   1     3551.60     3536.22       96.30 o
  -5   4   1      159.00      105.63       14.30 o
  -4   4   1       62.10       58.92       10.40 o
  -3   4   1      104.80       50.84        9.80 o
  -2   4   1     1907.00     1960.27       43.30 o
  -1   4   1       24.70       39.07       13.90 <
   0   4   1     1052.30     1039.95       24.90 o
   1   4   1     3972.00     3896.58       94.40 o
   2   4   1     1233.60     1226.02       34.40 o
   3   4   1       17.20       26.20       10.80 <
   4   4   1       86.50       59.72       14.30 o
   5   4   1      330.30      358.90       26.00 o
   6   4   1      276.50      299.29       26.90 o
   7   4   1     2369.60     2435.96      100.80 o
   8   4   1       51.30       57.40       27.30 <
   9   4   1      208.30      237.46       51.40 o
  10   4   1      262.60      169.66       64.70 o
  11   4   1      116.40       12.26       79.80 <
  -9   5   1      623.00      651.64       53.50 o
  -8   5   1      915.90      994.56       61.50 o
  -7   5   1      219.30      247.13       24.60 o
  -6   5   1     2114.80     2113.57       65.30 o
  -5   5   1       55.70       46.15       12.30 o
  -4   5   1      353.10      406.21       14.80 o
  -3   5   1     1165.70     1162.80       28.80 o
  -2   5   1      270.20      254.32       32.40 o
  -1   5   1      611.40      637.29       30.10 o
   0   5   1       93.30       72.56        4.10 o
   1   5   1      733.30      771.75       20.50 o
   2   5   1     1239.20     1332.68       46.80 o
   3   5   1     5294.40     5151.10      144.80 o
   4   5   1       56.60       86.19       14.10 o
   5   5   1       35.20       42.08       15.70 <
   6   5   1      721.00      826.75       36.70 o
   7   5   1       35.80       65.42       27.40 <
   8   5   1      -18.10       16.59       27.50 <
   9   5   1      661.70      610.37       68.30 o
  10   5   1        6.00        0.07       56.70 <
  11   5   1       27.30       23.54       73.80 <
  -8   6   1      410.70      457.69       42.60 o
  -7   6   1      182.00      235.63       22.50 o
  -6   6   1      253.30      261.91       19.80 o
  -5   6   1     1508.80     1385.38       38.90 o
  -4   6   1      309.50      285.63       11.70 o
  -3   6   1     2004.40     1491.98      117.30 o
  -2   6   1      745.20      722.37       36.30 o
  -1   6   1     9553.10     9668.27      265.60 o
   0   6   1     1096.10     1105.16       42.00 o
   1   6   1       67.70        0.00       10.00 o
   2   6   1      764.90      685.54       25.40 o
   3   6   1      851.10      921.25       29.50 o
   4   6   1        2.80        3.45       11.70 <
   5   6   1       14.00       12.09       17.60 <
   6   6   1      392.90      443.81       28.80 o
   7   6   1      130.40      120.93       27.20 o
   8   6   1      639.20      624.57       41.90 o
   9   6   1      -70.30        0.00       52.90 <
  10   6   1      -12.50       20.81       78.40 <
  -8   7   1      137.50      131.31       76.60 <
  -7   7   1     3077.80     3072.87      120.80 o
  -6   7   1     1489.90     1470.04       39.70 o
  -5   7   1     4602.10     4545.18      151.10 o
  -4   7   1      369.00      328.51       42.10 o
  -3   7   1      248.70      241.33       35.60 o
  -2   7   1     1073.60     1056.07       48.60 o
  -1   7   1     1190.80     1117.31       61.40 o
   0   7   1      324.50      338.36       26.10 o
   1   7   1     2302.40     2205.81       60.50 o
   2   7   1       91.40       66.63       12.10 o
   3   7   1      405.60      355.37       21.50 o
   4   7   1      556.70      610.00       27.50 o
   5   7   1      423.20      445.04       28.70 o
   6   7   1      490.70      499.94       32.70 o
   7   7   1      197.40      155.74       31.00 o
   8   7   1       -8.80        0.05       30.70 <
   9   7   1       15.00       38.78       58.20 <
  10   7   1      216.80       86.73       61.80 o
  -7   8   1       86.70       20.60       68.20 <
  -6   8   1       88.10       66.57       66.10 <
  -5   8   1      219.90      242.43       37.60 o
  -4   8   1     1812.50     1806.02       91.00 o
  -3   8   1      154.00      208.27       35.60 o
  -2   8   1     1864.60     1646.76       78.00 o
  -1   8   1     3161.90     3153.26      115.40 o
   0   8   1     6911.10     6703.32      209.70 o
   1   8   1     1378.80     1255.01       32.30 o
   2   8   1       49.90       18.24       12.30 o
   3   8   1      920.00     1020.02       38.70 o
   4   8   1       83.40       73.32       19.80 o
   5   8   1     1807.50     1877.92       56.70 o
   6   8   1       -2.80        1.14       24.60 <
   7   8   1       67.40       43.60       34.60 <
   8   8   1      347.10      243.69       61.20 o
   9   8   1      -26.60        0.03       65.20 <
  -6   9   1      445.00      474.98       62.90 o
  -5   9   1      301.40      328.47       45.60 o
  -4   9   1      217.30      232.26       47.60 o
  -3   9   1       56.90       16.00       29.00 <
  -2   9   1      392.50      405.86       62.60 o
  -1   9   1       58.40       12.53       41.30 <
   0   9   1      935.40     1036.56       54.40 o
   1   9   1      440.50      429.24       15.30 o
   2   9   1      889.30      793.01       29.20 o
   3   9   1      762.40      751.92       30.70 o
   4   9   1      277.70      387.24       24.90 o
   5   9   1      144.00      154.60       26.50 o
   6   9   1       57.00       28.61       28.50 <
   7   9   1      213.40      573.75       46.80 o
   8   9   1      110.20      113.56       57.30 <
   9   9   1      -92.70        9.81       70.00 <
  -5  10   1      227.60      347.01       68.10 o
  -4  10   1      -15.80       13.38       35.90 <
  -3  10   1       64.00        0.25       45.90 <
  -2  10   1      317.20      278.78       46.60 o
  -1  10   1      326.80      312.63       41.80 o
   0  10   1      177.40      173.39       43.40 o
   1  10   1      174.50      189.55       58.00 o
   2  10   1      276.90      353.82       18.70 o
   3  10   1      909.20      983.66       33.30 o
   4  10   1       88.40       79.24       23.80 o
   5  10   1      233.30      216.00       32.40 o
   6  10   1       14.10        1.77       32.90 <
   7  10   1      -79.70       21.66       58.00 <
   8  10   1      490.00      233.66      118.30 o
  -3  11   1      -60.40       54.13       63.30 <
  -2  11   1       31.50       86.81       51.70 <
  -1  11   1       15.40        2.23       73.10 <
   0  11   1      354.40      370.92       52.30 o
   1  11   1       29.90        2.87       35.20 <
   2  11   1      174.00      243.39      114.60 <
   3  11   1      678.60      555.77      188.00 o
   4  11   1       82.20       61.28       74.40 <
   5  11   1        7.90        0.72       36.40 <
   6  11   1       83.40       29.25       43.20 <
   7  11   1      189.50      251.74       66.50 <
   1  12   1      -99.60        0.28       43.30 <
   2  12   1     -109.00       21.76       75.20 <
   3  12   1       -3.60       10.66       71.70 <
  -5 -11   2       -6.00        0.18       24.30 <
  -4 -11   2      -23.20       95.38       25.10 <
  -3 -11   2      -11.20        1.79       24.40 <
  -2 -11   2      133.10      115.73       72.60 <
  -1 -11   2      711.80      830.25       89.50 o
   0 -11   2     1314.90     1488.04      165.10 o
   1 -11   2     1419.20      954.42      100.00 o
   2 -11   2      806.40      707.97       70.70 o
   3 -11   2      299.00      228.47       71.10 o
  -7 -10   2       70.00       65.27       72.50 <
  -6 -10   2       27.60        3.03       42.60 <
  -5 -10   2        3.60       28.00       33.30 <
  -4 -10   2        3.40        6.98       32.20 <
  -3 -10   2      181.40      130.29       28.40 o
  -2 -10   2       33.40       47.73       17.50 <
  -1 -10   2      -14.10       11.42       18.10 <
   0 -10   2       31.20       43.07       14.00 <
   1 -10   2      176.90      112.13       43.30 o
   2 -10   2      252.30      156.51       56.90 o
   3 -10   2      -29.80        9.30       42.60 <
   4 -10   2       87.00        2.14       46.60 <
   5 -10   2     1360.80     1379.08      115.90 o
  -8  -9   2      472.10      452.52       77.60 o
  -7  -9   2      131.00       86.14       62.50 <
  -6  -9   2       17.80       27.48       32.20 <
  -5  -9   2       29.50       29.14       27.90 <
  -4  -9   2      285.20      282.17       27.60 o
  -3  -9   2      235.00      291.55       21.40 o
  -2  -9   2      225.70      257.09       20.10 o
  -1  -9   2      494.20      585.32       24.00 o
   0  -9   2       28.80       36.03       11.00 <
   1  -9   2      320.80      232.93       25.40 o
   2  -9   2      524.60      488.35       46.80 o
   3  -9   2      224.70      225.91       42.70 o
   4  -9   2      -36.70       26.11       37.70 <
   5  -9   2       55.50       14.75       40.40 <
   6  -9   2       81.10       74.26       63.40 <
  -9  -8   2      -31.00       16.71       67.50 <
  -8  -8   2        8.00        1.39       49.70 <
  -7  -8   2      -31.20        0.01       26.80 <
  -6  -8   2      221.50      163.24       28.40 o
  -5  -8   2      344.30      359.90       27.60 o
  -4  -8   2       40.10       19.41       15.70 <
  -3  -8   2     1273.90     1209.17       41.30 o
  -2  -8   2      186.80      227.28       18.80 o
  -1  -8   2       10.80       14.28       10.70 <
   0  -8   2     1111.60     1131.57       31.90 o
   1  -8   2       54.50       24.70       10.00 o
   2  -8   2       10.20        2.20       10.00 <
   3  -8   2       99.50       48.79       34.10 <
   4  -8   2      443.50      439.32       45.20 o
   5  -8   2       25.20       67.23       31.90 <
   6  -8   2       69.40       62.16       11.60 o
   7  -8   2      149.40      114.72       64.70 <
  -9  -7   2       88.70        0.31       79.60 <
  -8  -7   2       12.40       41.34       52.00 <
  -7  -7   2        6.40        5.34       22.40 <
  -6  -7   2      876.50      820.90       31.00 o
  -5  -7   2      417.90      385.32       24.10 o
  -4  -7   2      145.90      136.26       17.60 o
  -3  -7   2      127.00      162.53       14.40 o
  -2  -7   2     1336.90     1308.06       46.60 o
  -1  -7   2     3149.70     3032.18       68.30 o
   0  -7   2      273.70      264.43       13.70 o
   1  -7   2       49.60       53.06        8.10 o
   2  -7   2      899.40      988.80       24.80 o
   3  -7   2     1236.00     1341.85       31.60 o
   4  -7   2     1246.60     1260.73       35.50 o
   5  -7   2      512.40      513.25       22.60 o
   6  -7   2       28.10        2.33       13.20 <
   7  -7   2       67.40       60.09       18.90 o
   8  -7   2       20.60        4.91       26.70 <
 -10  -6   2        6.50      115.89       68.10 <
  -9  -6   2      -24.30       92.29       67.50 <
  -8  -6   2      468.10      552.65       54.30 o
  -7  -6   2      477.10      508.84       29.30 o
  -6  -6   2        1.80       15.56       17.00 <
  -5  -6   2      354.80      366.65       19.30 o
  -4  -6   2       -9.20       14.68       10.00 <
  -3  -6   2       78.00       75.52       13.10 o
  -2  -6   2     3438.40     3189.64       70.30 o
  -1  -6   2       10.30       29.68        9.20 <
   0  -6   2       41.00       52.95        7.80 o
   1  -6   2      256.40      262.54       12.00 o
   2  -6   2       -5.30        1.20        6.30 <
   3  -6   2     1232.10     1259.82       30.60 o
   4  -6   2     1540.20     1610.90       41.20 o
   5  -6   2      172.30      166.00       15.00 o
   6  -6   2     2642.70     2608.99       81.50 o
   7  -6   2       12.10       15.23       19.50 <
   8  -6   2      553.90      490.12       37.90 o
   9  -6   2        8.60       49.62       32.90 <
 -10  -5   2       16.20        6.61       55.90 <
  -9  -5   2      267.10      315.62       51.30 o
  -8  -5   2      128.40      110.12       17.10 o
  -7  -5   2       32.70       12.56       15.80 <
  -6  -5   2       51.80       23.43       15.10 o
  -5  -5   2      653.90      568.51       25.60 o
  -4  -5   2       19.80       20.31       11.00 <
  -3  -5   2     2073.50     1813.07       49.00 o
  -2  -5   2       78.50       47.53       11.50 o
  -1  -5   2     5872.00     5568.41      118.70 o
   0  -5   2       17.20        1.26        6.20 <
   1  -5   2      787.00      785.05       23.90 o
   2  -5   2     3964.30     3802.41       78.30 o
   3  -5   2       54.50       35.86        8.30 o
   4  -5   2     3213.90     3406.30       71.70 o
   5  -5   2      464.70      404.39       21.80 o
   6  -5   2     1066.90     1094.07       48.50 o
   7  -5   2     1139.70     1210.36       47.50 o
   8  -5   2       42.80        3.78       20.60 <
   9  -5   2       37.50       50.90       26.50 <
  10  -5   2       43.30      144.24       55.90 <
 -10  -4   2       10.10       41.39       69.20 <
  -9  -4   2      111.10      204.51       31.60 o
  -8  -4   2      333.90      449.06       42.60 o
  -7  -4   2       99.40      130.30       12.50 o
  -6  -4   2      108.40      125.17       22.30 o
  -5  -4   2       49.90       58.02       11.30 o
  -4  -4   2      627.00      629.96       22.80 o
  -3  -4   2     1302.90     1389.40       38.40 o
  -2  -4   2     1345.60     1291.72       34.20 o
  -1  -4   2     2539.90     2288.81       57.00 o
   0  -4   2     1783.10     1579.91       34.70 o
   1  -4   2    44826.40    43375.57      906.80 o
   2  -4   2      685.50      598.98       17.70 o
   3  -4   2    15779.90    15242.54      313.10 o
   4  -4   2     3868.10     3823.94       84.80 o
   5  -4   2       31.20       28.26       12.80 <
   6  -4   2    16030.80    15272.86      390.10 o
   7  -4   2      681.90      646.87       33.00 o
   8  -4   2      487.60      473.83       36.10 o
   9  -4   2      424.20      493.70       38.00 o
  10  -4   2       14.00       82.26       16.30 <
 -10  -3   2       16.00        5.98       62.80 <
  -9  -3   2       90.20      161.24       54.00 <
  -8  -3   2       32.30       20.72       21.70 <
  -7  -3   2     1502.80     1570.98       59.60 o
  -6  -3   2      874.70      834.54       43.00 o
  -5  -3   2       53.60       45.10       15.90 o
  -4  -3   2     1947.10     1861.41       51.50 o
  -3  -3   2      476.70      454.70       17.70 o
  -2  -3   2     3137.40     3160.87       77.20 o
  -1  -3   2     1293.20     1235.02       33.60 o
   0  -3   2     9510.10     9428.68      165.20 o
   1  -3   2    10219.30    10804.49      199.50 o
   2  -3   2    12778.50    12501.77      228.90 o
   3  -3   2       95.40       87.31       12.50 o
   4  -3   2     2378.70     2132.49       63.00 o
   5  -3   2     5113.90     5045.06      116.80 o
   6  -3   2     3342.50     3216.36       98.30 o
   7  -3   2     1169.40     1109.61       40.50 o
   8  -3   2      634.10      772.10       29.10 o
   9  -3   2     1044.60      959.09       67.20 o
  10  -3   2      948.10     1010.09       65.40 o
  11  -3   2      232.20      844.68      105.00 <
 -11  -2   2      288.00      343.51       98.20 <
 -10  -2   2      199.50      242.93       69.80 <
  -9  -2   2      -14.60       13.56       39.80 <
  -8  -2   2       90.60      115.73       28.60 o
  -7  -2   2      207.90      168.37       21.70 o
  -6  -2   2     1632.00     1640.55       44.90 o
  -5  -2   2      -18.50        0.37        8.40 <
  -4  -2   2       -3.90        0.31       11.60 <
  -3  -2   2       27.20        5.61        8.20 o
  -2  -2   2     3282.40     3416.79       86.50 o
  -1  -2   2      961.10     1012.12       31.30 o
   0  -2   2       34.70       62.06        5.50 o
   1  -2   2     1903.50     1815.01       44.90 o
   2  -2   2    23755.90    25250.96      634.10 o
   3  -2   2       16.90       34.23       10.50 <
   4  -2   2       93.00      114.20       12.70 o
   5  -2   2     2720.20     2743.09       78.10 o
   6  -2   2     2922.00     3032.67       85.90 o
   7  -2   2     3244.50     3036.52       83.80 o
   8  -2   2      759.30      733.68       36.20 o
   9  -2   2       15.30        3.18       26.00 <
  10  -2   2      633.90      864.13       52.30 o
  11  -2   2      -13.30       27.00       17.10 <
 -11  -1   2      -48.60       87.09       66.60 <
 -10  -1   2       35.60       47.75       47.80 <
  -9  -1   2      366.40      511.90       57.80 o
  -8  -1   2      179.50      130.38       42.00 o
  -7  -1   2      924.00      937.39       35.00 o
  -6  -1   2       95.90       92.81        9.40 o
  -5  -1   2     8295.10     8359.85      245.40 o
  -4  -1   2        9.40       66.21       12.10 <
  -3  -1   2     2182.80     2124.94       74.00 o
  -2  -1   2    18370.60    20381.79      613.10 o
  -1  -1   2     7288.60     7749.42      202.30 o
   0  -1   2    29909.70    34021.30     1792.40 o
   1  -1   2     1491.60     1439.54       42.70 o
   2  -1   2    14672.90    15376.71      537.10 o
   3  -1   2     8035.80     8698.96      272.50 o
   4  -1   2     1213.40     1314.16       46.80 o
   5  -1   2      131.60      137.31       19.00 o
   6  -1   2      154.10       99.66       13.30 o
   7  -1   2      516.20      589.61       27.70 o
   8  -1   2       29.20       64.18       24.50 <
   9  -1   2       62.60      110.64       22.90 <
  10  -1   2      102.10      176.40       31.90 o
  11  -1   2      100.70      287.84       42.40 <
 -11   0   2       15.00       13.86       77.00 <
 -10   0   2      -13.90       44.38       55.70 <
  -9   0   2      227.50      325.34       53.20 o
  -8   0   2        5.10       10.65       33.00 <
  -7   0   2       46.50      168.58       27.60 <
  -6   0   2     1875.40     1835.89       75.70 o
  -5   0   2       -9.10       17.44        9.20 <
  -4   0   2      609.50      604.48       24.50 o
  -3   0   2       83.00       74.88       12.80 o
  -2   0   2     9883.50    10516.73      442.20 o
  -1   0   2    15943.00    17484.47      584.90 o
   0   0   2    21758.10        0.00      771.50 x
   1   0   2     1446.40     1542.92       57.50 o
   2   0   2      621.10      647.75       24.50 o
   3   0   2     3585.90     3386.81      118.00 o
   4   0   2       50.80       95.04       12.50 o
   5   0   2     2248.10     2139.36       64.80 o
   6   0   2      134.40      177.10       19.60 o
   7   0   2      968.50     1123.14       46.10 o
   8   0   2       87.90      131.16       25.60 o
   9   0   2       43.50        8.65       25.10 <
  10   0   2       61.20       26.76       27.30 <
  11   0   2       -3.20       17.14       21.70 <
 -10   1   2      123.70      119.19       65.00 <
  -9   1   2       16.50       11.65       45.60 <
  -8   1   2       77.70      103.91       37.30 <
  -7   1   2      103.90      113.01       26.70 o
  -6   1   2     2035.20     2163.94       71.70 o
  -5   1   2     2431.00     2416.07      101.30 o
  -4   1   2     8785.90     9079.10      248.80 o
  -3   1   2     6278.30     6738.95      160.70 o
  -2   1   2      375.60      404.96       13.40 o
   0   1   2    24949.90    27455.31      761.20 o
   1   1   2     9714.90     9825.17      250.50 o
   2   1   2      928.80     1031.56       34.70 o
   3   1   2    36793.40    38661.71     1046.60 o
   4   1   2     3875.40     3909.88      121.60 o
   5   1   2     2501.30     2469.37       80.80 o
   6   1   2     1733.80     1586.35       66.10 o
   7   1   2      121.60      131.72       31.30 o
   8   1   2       43.10       60.72       23.40 <
   9   1   2       35.70        0.04       24.70 <
  10   1   2       34.40      109.30       36.50 <
  11   1   2        8.80       67.07       20.20 <
 -10   2   2       60.80       35.76       47.40 <
  -9   2   2      360.00      337.77       46.00 o
  -8   2   2     1096.40     1070.50       69.50 o
  -7   2   2     1135.20     1152.94       51.90 o
  -6   2   2      437.50      518.76       29.40 o
  -5   2   2      238.60      226.23       20.50 o
  -4   2   2     1658.70     1787.00       54.20 o
  -3   2   2       13.70        0.14        8.80 <
  -2   2   2     4635.60     4698.58       97.60 o
  -1   2   2     1983.70     2010.01       53.20 o
   0   2   2     1622.80     1721.89       46.00 o
   1   2   2     3786.80     3787.28       78.90 o
   2   2   2      788.50      743.27       21.40 o
   3   2   2     2095.40     1944.28       69.40 o
   4   2   2        1.30        1.15       13.80 <
   5   2   2     7612.10     7201.93      260.20 o
   6   2   2      209.20      222.93       24.20 o
   7   2   2     1089.40      943.40       56.10 o
   8   2   2      146.40      108.48       31.40 o
   9   2   2      268.70      343.51       36.50 o
  10   2   2       42.30       98.68       49.60 <
  11   2   2       27.80       29.54       56.00 <
 -10   3   2       26.90        3.58       57.30 <
  -9   3   2       13.40       20.20       41.90 <
  -8   3   2       55.10        1.15       33.10 <
  -7   3   2       12.50       24.91       24.30 <
  -6   3   2      575.30      624.70       37.40 o
  -5   3   2      333.90      335.02       20.60 o
  -4   3   2     1843.80     1639.44       52.20 o
  -3   3   2      732.00      729.71       22.40 o
  -2   3   2     9928.30     9800.67      218.40 o
  -1   3   2      450.30      489.31       13.90 o
   0   3   2     5734.10     5839.62      125.70 o
   1   3   2    26405.60    27938.27      539.60 o
   2   3   2     2517.60     2557.10       66.50 o
   3   3   2    32722.70    32537.68      807.70 o
   4   3   2     1380.70     1496.53       35.30 o
   5   3   2     2300.30     1990.63       83.50 o
   6   3   2     6659.60     6645.08      239.00 o
   7   3   2     1393.60     1385.04       72.80 o
   8   3   2     2005.90     1990.17       99.30 o
   9   3   2       95.30       65.72       35.80 <
  10   3   2        3.50        0.74       50.80 <
  11   3   2      568.40      477.27       73.50 o
 -10   4   2      110.80      143.99       57.20 <
  -9   4   2      356.20      370.65       53.80 o
  -8   4   2       -1.10       85.45       34.90 <
  -7   4   2     1821.50     1977.86       85.40 o
  -6   4   2       22.60       32.98       17.30 <
  -5   4   2      116.40      115.86       21.40 o
  -4   4   2       20.60        6.61       11.10 <
  -3   4   2      584.70      500.45       20.00 o
  -2   4   2      408.50      439.21       12.10 o
  -1   4   2      421.00      320.09       14.50 o
   0   4   2      367.30      256.76       12.60 o
   1   4   2      191.60       81.58        8.80 o
   2   4   2    26948.70    25729.09      585.00 o
   3   4   2      764.40      774.81       25.60 o
   4   4   2     2670.40     2517.90       76.70 o
   5   4   2     5846.30     5628.52      141.30 o
   6   4   2      953.30     1122.27       59.90 o
   7   4   2    10228.00    10026.76      350.00 o
   8   4   2       19.70       30.27       25.70 <
   9   4   2      100.10      157.29       35.30 <
  10   4   2      563.30      441.40       72.30 o
  11   4   2      698.50      678.98       89.40 o
  -9   5   2      305.40      273.46       52.80 o
  -8   5   2       51.50        1.83       43.40 <
  -7   5   2       81.60      156.90       25.90 o
  -6   5   2       -2.20        2.45       17.60 <
  -5   5   2     1229.20     1369.13       35.60 o
  -4   5   2       47.30       29.44       10.80 o
  -3   5   2      522.70      553.30       15.20 o
  -2   5   2      377.10      342.67       38.80 o
  -1   5   2     2885.00     2572.87      125.80 o
   0   5   2      724.40      659.50       18.70 o
   1   5   2      601.10      503.52       16.40 o
   2   5   2      263.70      203.02       12.90 o
   3   5   2      446.20      357.38       21.20 o
   4   5   2     3520.80     3240.41       94.00 o
   5   5   2     2316.10     2115.00       64.70 o
   6   5   2      243.00      257.77       23.10 o
   7   5   2     3982.60     3783.92      114.10 o
   8   5   2       31.10        1.64       34.60 <
   9   5   2      513.20      467.09       60.00 o
  10   5   2     2056.00     1541.51      124.30 o
  11   5   2       64.40       29.06       80.60 <
  -8   6   2       48.60        0.06       42.80 <
  -7   6   2      650.40      656.04       51.60 o
  -6   6   2      279.00      201.26       21.50 o
  -5   6   2      655.80      644.11       24.60 o
  -4   6   2      422.30      437.31       15.60 o
  -3   6   2       73.90       59.50       28.50 <
  -2   6   2      -31.20        0.13       15.60 <
  -1   6   2     1017.10     1055.28       48.00 o
   0   6   2     2854.20     2727.60      147.30 o
   1   6   2      991.50     1077.65       26.80 o
   2   6   2     3230.30     3004.61       78.80 o
   3   6   2     3834.10     3423.00       94.00 o
   4   6   2       -9.40        3.36       13.90 <
   5   6   2      501.70      519.88       28.50 o
   6   6   2      799.10      801.69       38.60 o
   7   6   2        9.00        9.84       13.90 <
   8   6   2      662.30      818.69       38.40 o
   9   6   2       52.20      133.86       48.60 <
  10   6   2        9.70       87.04       54.90 <
  11   6   2      145.80      131.44       88.50 <
  -7   7   2      125.50       92.66       49.80 <
  -6   7   2       54.30       24.42       16.10 o
  -5   7   2       25.80       75.88       30.80 <
  -4   7   2     1982.10     1896.70       77.50 o
  -3   7   2      208.80      206.41       25.10 o
  -2   7   2       71.40        7.72       23.40 o
  -1   7   2     1141.90     1114.88       52.60 o
   0   7   2      302.30      227.36       45.20 o
   1   7   2      240.20      248.84       13.00 o
   2   7   2       71.80      108.70       10.10 o
   3   7   2       95.90      116.80       14.50 o
   4   7   2      263.40      294.79       21.50 o
   5   7   2      823.00      991.24       40.60 o
   6   7   2        4.10       10.44       19.10 <
   7   7   2      242.50      238.43       29.70 o
   8   7   2       79.40      150.71       35.10 <
   9   7   2       50.10       62.84       64.20 <
  10   7   2      179.50        0.29       78.50 <
  -7   8   2       35.00        0.71       55.70 <
  -6   8   2       58.50        0.41       51.50 <
  -5   8   2      309.80      230.58       43.20 o
  -4   8   2       46.60       51.76       34.20 <
  -3   8   2       38.40       38.34       24.30 <
  -2   8   2      240.70      249.63       34.00 o
  -1   8   2      261.50      229.24       44.10 o
   0   8   2       34.50       76.35       23.30 <
   1   8   2     2157.30     2222.82       49.50 o
   2   8   2        7.50        8.74        9.80 <
   3   8   2      163.30      154.51       16.40 o
   4   8   2      743.50      779.81       31.60 o
   5   8   2       24.90        4.04       19.50 <
   6   8   2       66.10       60.51       24.80 <
   7   8   2      104.10      110.94       38.50 <
   8   8   2      350.00      334.71       33.90 o
   9   8   2       29.40       15.24       51.80 <
  10   8   2       -0.70        1.64      118.81 <
  -6   9   2       76.70        2.18      140.00 <
  -5   9   2      984.50      959.11       67.70 o
  -4   9   2      271.30      246.00       46.80 o
  -3   9   2      995.50      866.31       54.30 o
  -2   9   2      270.30      273.83       44.60 o
  -1   9   2       43.30       11.42       30.50 <
   0   9   2      801.70      801.24       60.50 o
   1   9   2      835.20      780.24       56.20 o
   2   9   2     1640.80     1650.62       46.00 o
   3   9   2       48.50       65.98       14.40 o
   4   9   2      295.70      366.19       24.80 o
   5   9   2      164.00      165.64       24.60 o
   6   9   2      194.20      159.25       33.20 o
   7   9   2      733.20      756.46       54.60 o
   8   9   2      119.20       59.06       63.50 <
   9   9   2       65.40       20.19       68.40 <
  -4  10   2       65.80        0.02       36.10 <
  -3  10   2       22.00       91.08       29.90 <
  -2  10   2      289.40      244.72       46.00 o
  -1  10   2      192.40      170.88       43.50 o
   0  10   2       64.00       85.09       37.60 <
   1  10   2       21.50        3.43       32.80 <
   2  10   2      560.50      640.13       21.10 o
   3  10   2     1236.40     1083.88       47.70 o
   4  10   2      140.20      188.74       23.90 o
   5  10   2       28.20       40.63       28.90 <
   6  10   2       27.50       22.51       38.10 <
   7  10   2       22.10       27.93       46.60 <
   8  10   2       59.00       57.36       62.00 <
  -2  11   2       47.30       71.96       52.90 <
  -1  11   2      209.60      208.48       57.60 o
   0  11   2      317.80      246.80       54.80 o
   1  11   2       74.70       35.83       44.50 <
   2  11   2     3059.10     3125.13      206.90 o
   3  11   2       50.20       48.54       61.90 <
   4  11   2     1127.50     1037.93      118.50 o
   5  11   2      248.80      288.17       72.60 o
   7  11   2      968.40      855.10       85.60 o
  -5 -11   3       17.20       77.95       34.00 <
  -4 -11   3       77.00       99.92       39.40 <
  -3 -11   3      143.20      181.37       27.60 o
  -2 -11   3      -18.30       37.24       86.90 <
  -1 -11   3     2346.70     1796.08      153.30 o
   0 -11   3      120.80      137.41       89.20 <
   1 -11   3     2583.60     2380.19      111.50 o
   2 -11   3       62.00       83.86       64.60 <
   3 -11   3      456.30      699.09       79.00 o
  -6 -10   3       43.90       41.47       66.90 <
  -5 -10   3      -14.40        8.95       32.90 <
  -4 -10   3       55.50        1.86       18.60 o
  -3 -10   3       28.60       21.50       17.60 <
  -2 -10   3       54.50       59.86       19.50 <
  -1 -10   3       13.40       51.71       17.90 <
   0 -10   3      289.20      233.92       21.70 o
   1 -10   3       39.10        3.37       19.90 <
   2 -10   3        3.80       27.10       47.40 <
   3 -10   3      933.40      818.25       75.70 o
   4 -10   3      324.60      248.55       66.70 o
   5 -10   3      847.00      920.60      103.60 o
  -7  -9   3      171.20      239.17       56.40 o
  -6  -9   3       30.30        1.57       49.60 <
  -5  -9   3       63.30       97.86       29.00 <
  -4  -9   3       28.20        2.27       20.60 <
  -3  -9   3       47.10        0.07       25.10 <
  -2  -9   3       20.90       30.46       17.60 <
  -1  -9   3      409.30      434.70       23.30 o
   0  -9   3      603.20      673.71       29.00 o
   1  -9   3      301.80      270.20       22.30 o
   2  -9   3      229.70      294.52       14.60 o
   3  -9   3      605.90      637.93       33.20 o
   4  -9   3       -3.30       33.48       33.80 <
   5  -9   3      -40.50      120.37       50.50 <
   6  -9   3       84.80      193.99       66.70 <
  -8  -8   3       19.40        1.30       67.40 <
  -7  -8   3       49.70        7.90       56.60 <
  -6  -8   3     1726.40     1654.70       58.30 o
  -5  -8   3       34.60        0.14       24.60 <
  -4  -8   3      807.40      713.66       33.20 o
  -3  -8   3      -12.50       21.94       15.10 <
  -2  -8   3       35.40       31.65       16.20 <
  -1  -8   3     5364.80     5330.78      131.90 o
   0  -8   3      326.20      284.52       18.10 o
   1  -8   3      235.60      310.35       15.70 o
   2  -8   3       18.50       27.01        9.80 <
   3  -8   3       90.00      115.54       11.60 o
   4  -8   3       -4.50        0.18       11.30 <
   5  -8   3       21.90        5.42       13.90 <
   6  -8   3      103.80       89.68       16.80 o
   7  -8   3       81.80       10.19       94.60 <
  -9  -7   3       28.20       23.61       65.90 <
  -8  -7   3      155.50      102.79       56.60 <
  -7  -7   3      534.90      508.75       35.30 o
  -6  -7   3     1003.20      899.70       38.20 o
  -5  -7   3      436.30      414.73       25.70 o
  -4  -7   3       73.30       72.23       18.40 o
  -3  -7   3       19.40        0.73       14.70 <
  -2  -7   3        3.00        3.61       12.70 <
  -1  -7   3     1963.70     1994.45       55.60 o
   0  -7   3      488.90      473.27       19.10 o
   1  -7   3     1850.60     1834.66       49.90 o
   2  -7   3      202.00      254.32       13.20 o
   3  -7   3      413.90      517.09       17.00 o
   4  -7   3     2212.30     2354.16       51.90 o
   5  -7   3      435.80      384.54       23.40 o
   6  -7   3      292.60      224.93       28.90 o
   7  -7   3      130.50      103.18       28.30 o
   8  -7   3      -54.30        0.71       35.90 <
  -9  -6   3       96.10       59.43       64.20 <
  -8  -6   3      132.00       62.83       51.10 <
  -7  -6   3      497.40      612.92       27.70 o
  -6  -6   3       29.20       14.36       17.50 <
  -5  -6   3        7.00       33.06       14.70 <
  -4  -6   3      227.50      207.67       18.00 o
  -3  -6   3     1188.30     1109.08       32.70 o
  -2  -6   3      229.30      247.20       20.40 o
  -1  -6   3     4375.70     4229.00       91.30 o
   0  -6   3       41.30       66.90        9.60 o
   1  -6   3       57.30       64.85        8.30 o
   2  -6   3        6.10        1.42        7.10 <
   3  -6   3      690.60      613.24       21.80 o
   4  -6   3       14.30        0.00       12.70 <
   5  -6   3     1842.30     1822.18       49.50 o
   6  -6   3      436.50      428.32       30.90 o
   7  -6   3       73.60       73.05       19.40 o
   8  -6   3       66.50       18.26       25.80 <
   9  -6   3       33.90       57.36       30.40 <
 -10  -5   3      122.70        3.08       62.60 <
  -9  -5   3      127.90       93.73       60.50 <
  -8  -5   3      -22.00       28.31       45.00 <
  -7  -5   3      659.10      723.18       50.30 o
  -6  -5   3     1374.60     1214.57       42.70 o
  -5  -5   3     1347.80     1305.40       38.90 o
  -4  -5   3     3353.00     3101.05       81.30 o
  -3  -5   3       20.00       36.80       11.60 <
  -2  -5   3     5955.60     5747.36      126.10 o
  -1  -5   3    15230.70    14643.24      311.00 o
   0  -5   3      330.30      385.31       14.00 o
   1  -5   3     8875.50     8638.11      154.80 o
   2  -5   3        1.00        5.21       14.00 <
   3  -5   3       85.00      130.93        9.40 o
   4  -5   3      558.50      551.37       19.80 o
   5  -5   3     2008.90     2048.82       62.40 o
   6  -5   3      868.30      848.49       36.90 o
   7  -5   3      722.30      702.65       35.20 o
   8  -5   3       13.00        1.83       28.40 <
   9  -5   3      110.00      152.89       26.00 o
  10  -5   3       55.50       29.29       57.40 <
 -10  -4   3       43.60       44.31       88.10 <
  -9  -4   3      255.30      283.17       40.00 o
  -8  -4   3      124.30      168.46       39.10 o
  -7  -4   3      819.30      844.84       45.30 o
  -6  -4   3      363.70      362.15       33.00 o
  -5  -4   3     1436.00     1382.83       39.80 o
  -4  -4   3     2521.40     2486.62       63.40 o
  -3  -4   3     5283.10     4872.97      124.30 o
  -2  -4   3     2701.00     2714.51       63.50 o
  -1  -4   3     6646.00     6315.67      135.50 o
   0  -4   3     6267.60     5838.52      130.50 o
   1  -4   3    39206.50    37272.15      656.30 o
   2  -4   3      403.60      314.30       15.90 o
   3  -4   3     1382.60     1179.63       37.70 o
   4  -4   3     8875.70     8767.12      205.50 o
   5  -4   3     3315.60     3245.49       81.80 o
   6  -4   3     5170.90     5018.68      122.80 o
   7  -4   3     1837.50     1920.43       60.20 o
   8  -4   3      107.30      128.07       23.20 o
   9  -4   3       38.40       14.46       23.00 <
  10  -4   3      607.90      710.36       76.50 o
 -10  -3   3     -105.80        2.50       64.10 <
  -9  -3   3      128.30       63.43       34.90 o
  -8  -3   3      112.70      195.12       24.80 o
  -7  -3   3      108.90       78.38       30.30 o
  -6  -3   3     1038.00      948.98       47.60 o
  -5  -3   3      700.90      653.98       36.10 o
  -4  -3   3      837.40      805.92       90.10 o
  -3  -3   3     1325.70     1367.59       39.60 o
  -2  -3   3     3295.00     3296.96       86.30 o
  -1  -3   3       26.70        0.89        7.30 o
   0  -3   3    81197.80    83595.38     2648.50 o
   1  -3   3      280.00      346.08       10.10 o
   2  -3   3    29723.20    29038.81      599.70 o
   3  -3   3     4047.10     3887.99      105.30 o
   4  -3   3     3444.50     3331.46       93.30 o
   5  -3   3     7726.90     7335.60      166.50 o
   6  -3   3     1204.00     1306.22       43.30 o
   7  -3   3      655.60      646.41       28.80 o
   8  -3   3     1049.30     1095.49       48.00 o
   9  -3   3     1235.00     1121.06       46.60 o
  10  -3   3      -63.50       23.35       32.10 <
  11  -3   3       -7.90      133.40       21.30 <
 -10  -2   3      361.70      278.01       71.00 o
  -9  -2   3      -49.90        0.03       58.70 <
  -8  -2   3      143.20      147.48       24.50 o
  -7  -2   3     1357.40     1303.74       55.30 o
  -6  -2   3       -8.10        4.28       17.10 <
  -5  -2   3       54.60       64.23       18.20 o
  -4  -2   3     1970.20     1823.48       69.90 o
  -3  -2   3      133.70      153.86       18.10 o
  -2  -2   3     1397.30     1377.98       49.40 o
  -1  -2   3     9921.90    10188.06      245.10 o
   0  -2   3       18.10       15.09        6.50 <
   1  -2   3     3504.00     3699.92       70.50 o
   2  -2   3     1508.80     1655.61       35.20 o
   3  -2   3      360.00      467.82       16.70 o
   4  -2   3     4531.10     4718.52      132.20 o
   5  -2   3     4140.30     4039.06      110.80 o
   6  -2   3       43.80       11.86       17.60 <
   7  -2   3       74.90       45.12       17.80 o
   8  -2   3      126.40      109.70       20.70 o
   9  -2   3        3.80       39.28       25.10 <
  10  -2   3      158.50      187.95       46.00 o
  11  -2   3     8991.20       57.67     1126.90 x
 -10  -1   3      -29.70        2.23       62.60 <
  -9  -1   3     1013.10      828.03       81.50 o
  -8  -1   3      260.90      260.16       45.10 o
  -7  -1   3      182.30      142.32       22.00 o
  -6  -1   3       63.70       84.27       14.40 o
  -5  -1   3       61.00       25.95       16.70 o
  -4  -1   3     8340.50     8425.45      365.80 o
  -3  -1   3      254.50      240.47       18.20 o
  -2  -1   3     3489.10     3741.28      118.00 o
  -1  -1   3     3853.60     3994.83      131.20 o
   0  -1   3    29284.00    31510.38     1066.00 o
   1  -1   3     4369.70     4590.87      121.60 o
   2  -1   3     9912.60     9848.70      348.00 o
   3  -1   3      601.80      622.15       35.20 o
   4  -1   3    13532.80    13669.04      413.50 o
   5  -1   3       15.60        0.69       15.60 <
   6  -1   3     1083.00     1262.47       43.50 o
   7  -1   3      243.50      263.90       17.20 o
   8  -1   3      397.50      427.12       22.50 o
   9  -1   3      458.80      475.60       36.50 o
  10  -1   3      -13.80       59.49       36.00 <
  11  -1   3        8.50        7.95       22.10 <
 -10   0   3      246.10      289.28       57.70 o
  -9   0   3      783.30      673.11       73.70 o
  -8   0   3      -14.70        6.90       31.10 <
  -7   0   3      386.70      331.75       39.30 o
  -6   0   3       14.30        1.26       16.00 <
  -5   0   3     5309.20     5241.33      134.00 o
  -4   0   3     2340.90     2396.06       83.20 o
  -3   0   3       52.20       26.02        9.20 o
  -2   0   3     2665.20     2728.72       91.10 o
  -1   0   3    10490.40    10756.93      341.40 o
   1   0   3     8439.30     9497.38      310.20 o
   2   0   3     2378.70     2491.19       66.60 o
   3   0   3     1317.20     1439.38       61.50 o
   4   0   3     3917.30     3918.85      122.40 o
   5   0   3       45.60       59.13       18.30 <
   6   0   3       21.70        2.20       17.80 <
   7   0   3       12.30        8.12       15.50 <
   8   0   3       41.00       19.77       20.20 <
   9   0   3       47.80       45.62       25.20 <
  10   0   3       -2.50       44.47       42.00 <
  11   0   3      -10.20       18.52       38.30 <
 -10   1   3      586.60      603.16       77.20 o
  -9   1   3       62.90       92.60       57.30 <
  -8   1   3       17.30       14.20       39.50 <
  -7   1   3      914.80      801.55       42.60 o
  -6   1   3     1354.70     1301.47       61.00 o
  -5   1   3      484.90      405.26       26.10 o
  -4   1   3       35.30       30.75        9.80 o
  -3   1   3     3512.30     3790.64       94.20 o
  -2   1   3     2324.10     2332.40       76.70 o
  -1   1   3     5889.70     6209.35      220.40 o
   0   1   3    25641.60    27608.32      790.60 o
   1   1   3    12812.90    14015.84      324.10 o
   2   1   3     3647.30     4032.27       89.30 o
   3   1   3    27653.30    28389.43      792.20 o
   4   1   3     1445.80     1390.12       58.60 o
   5   1   3    10508.80    11010.93      396.20 o
   6   1   3      381.50      406.47       43.40 o
   7   1   3      252.70      197.74       30.20 o
   8   1   3       48.80      164.92       24.50 <
   9   1   3      493.90      529.66       46.60 o
  10   1   3       14.20      153.78       24.50 <
  11   1   3      117.00       72.56       59.20 <
  12   1   3      159.80      205.78       82.40 <
 -10   2   3      -33.10       27.34       52.70 <
  -9   2   3      369.30      397.16       55.60 o
  -8   2   3       36.90       12.16       37.00 <
  -7   2   3      243.10      263.28       33.70 o
  -6   2   3     1295.40     1388.59       64.90 o
  -5   2   3       -1.90        5.68       12.10 <
  -4   2   3     2699.40     2462.03       73.80 o
  -3   2   3       -7.80        0.10        6.30 <
  -2   2   3     9432.10     9021.93      253.00 o
  -1   2   3     2100.20     2022.13       58.30 o
   0   2   3     7942.30     7961.06      202.30 o
   1   2   3      136.60      118.09        7.60 o
   2   2   3      104.10       64.42        9.10 o
   3   2   3       85.60       84.11        9.60 o
   4   2   3    11499.70    11178.30      358.80 o
   5   2   3      193.90      290.91       20.40 o
   6   2   3     2979.30     3156.99      123.30 o
   7   2   3      536.40      602.39       36.90 o
   8   2   3       76.20       60.39       28.70 <
   9   2   3      120.50      126.72       40.90 <
  10   2   3      130.20       24.38      101.30 <
  11   2   3      116.20       78.79       62.40 <
  12   2   3      -51.80       18.85       72.20 <
 -10   3   3      360.70      292.78       71.10 o
  -9   3   3       54.20      116.87       41.90 <
  -8   3   3       72.30      104.18       32.90 <
  -7   3   3       47.70      105.67       28.60 <
  -6   3   3     2304.90     2211.92       99.80 o
  -5   3   3      830.30      882.88       32.80 o
  -4   3   3     3648.50     3681.27       94.00 o
  -3   3   3     2450.90     2443.50       66.50 o
  -2   3   3       62.90       72.35        7.20 o
  -1   3   3    10393.10    10089.41      303.40 o
   0   3   3    30597.30    32190.87      891.10 o
   1   3   3     9681.40     9145.32      219.30 o
   2   3   3     1013.70      909.58       23.20 o
   3   3   3     2333.20     2156.61       65.80 o
   4   3   3     2042.60     2343.20       64.30 o
   5   3   3      960.10     1078.40       45.20 o
   6   3   3      328.10      264.09       26.70 o
   7   3   3     4864.10     4987.95      156.50 o
   8   3   3       21.10        0.72       24.10 <
   9   3   3      133.70      121.47       33.10 o
  10   3   3      108.50      118.18       46.70 <
  11   3   3      120.10       35.60       64.80 <
  -9   4   3       23.20       69.24       32.90 <
  -8   4   3       29.80       13.35       31.50 <
  -7   4   3       45.80       48.53       29.60 <
  -6   4   3      344.60      364.98       29.20 o
  -5   4   3      262.80      251.88       23.10 o
  -4   4   3       12.40        8.56       10.00 <
  -3   4   3     5769.90     5358.18      121.70 o
  -2   4   3      240.50      227.23       10.70 o
  -1   4   3     9602.60     9023.94      215.40 o
   0   4   3     5841.20     5481.67      118.80 o
   1   4   3    23089.50    21941.11      454.20 o
   2   4   3    40517.50    37662.91      759.80 o
   3   4   3      567.20      678.74       19.10 o
   4   4   3     7286.60     6948.88      237.40 o
   5   4   3    16611.70    15951.82      360.60 o
   6   4   3    10145.20     9813.03      278.90 o
   7   4   3     1757.60     1689.97       78.60 o
   8   4   3       19.20       62.07       30.70 <
   9   4   3      108.20      294.09       33.90 o
  10   4   3       66.70       14.23       45.50 <
  11   4   3      784.00      643.27       88.60 o
  -8   5   3        6.20       37.75       36.30 <
  -7   5   3       28.80       40.02       23.30 <
  -6   5   3     1023.70     1046.57       45.20 o
  -5   5   3     2847.30     2778.03       82.60 o
  -4   5   3       10.50       24.99       11.00 <
  -3   5   3     1258.90     1335.15       31.00 o
  -2   5   3     1711.80     1606.05       37.60 o
  -1   5   3      227.90      146.66        8.90 o
   0   5   3     3431.30     3091.24       75.70 o
   1   5   3    20405.40    19183.64      402.10 o
   2   5   3      541.60      435.10       17.70 o
   3   5   3     1385.20     1234.10       33.10 o
   4   5   3      990.70      902.88       28.70 o
   5   5   3     1129.70     1001.70       39.10 o
   6   5   3      277.90      296.58       24.10 o
   7   5   3       81.40       82.80       20.30 o
   8   5   3       70.50      112.20       23.20 o
   9   5   3      116.70      124.01       34.00 o
  10   5   3      578.00      667.34       69.70 o
  11   5   3      140.70       70.24       64.40 <
  -7   6   3       -0.80        1.13       48.12 <
  -6   6   3      635.60      585.24       34.40 o
  -5   6   3      231.40      260.15       18.50 o
  -4   6   3       62.70       44.66       11.30 o
  -3   6   3     1151.30     1174.87       27.50 o
  -2   6   3     1198.90     1040.46       44.90 o
  -1   6   3       50.70       68.08       16.70 o
   0   6   3     2200.80     2054.92       47.60 o
   1   6   3      102.40      116.80        9.20 o
   2   6   3      348.80      293.47       16.60 o
   3   6   3       59.40       90.65       10.80 o
   4   6   3       86.50       96.43       14.10 o
   5   6   3       -2.60        0.90       11.40 <
   6   6   3      635.80      634.74       28.20 o
   7   6   3       23.20        0.22       23.90 <
   8   6   3       70.10       85.92       26.80 <
   9   6   3       32.10        1.77       38.80 <
  10   6   3      144.10      131.66       70.80 <
  11   6   3      -23.70        0.51       59.90 <
  -7   7   3       16.30       17.30       83.50 <
  -6   7   3       43.70       20.91       22.50 <
  -5   7   3     2659.00     2510.90       62.10 o
  -4   7   3      247.70      234.40       37.50 o
  -3   7   3     2362.50     2312.02       71.70 o
  -2   7   3       64.40        0.85       19.20 o
  -1   7   3      432.00      449.77       25.20 o
   0   7   3      119.80       88.30       22.40 o
   1   7   3     3742.00     3771.75       96.20 o
   2   7   3       37.30        8.56        9.90 o
   3   7   3      250.50      326.07       16.90 o
   4   7   3       85.20      151.43       15.80 o
   5   7   3      246.60      301.45       27.90 o
   6   7   3      476.40      545.07       26.70 o
   7   7   3       62.40       48.15       18.30 o
   8   7   3       52.90       46.13       32.90 <
   9   7   3      280.30      306.56       59.80 o
  10   7   3      -26.20       10.22       55.70 <
  -6   8   3      260.30      260.25       59.70 o
  -5   8   3       38.40        9.11       43.60 <
  -4   8   3      327.00      332.76       36.40 o
  -3   8   3       72.30        1.83       32.60 <
  -2   8   3       35.60        3.37       24.50 <
  -1   8   3      569.90      479.17       42.30 o
   0   8   3     3855.50     3938.22      207.80 o
   1   8   3      630.20      646.10       18.80 o
   2   8   3      293.30      335.88       18.10 o
   3   8   3       19.90        1.53       13.80 <
   4   8   3      319.10      242.84       23.30 o
   5   8   3      380.80      412.59       28.10 o
   6   8   3       43.00       37.20       19.20 <
   7   8   3       40.40       26.56       20.70 <
   8   8   3      100.50       60.47       55.60 <
   9   8   3      -20.30        1.05       50.00 <
  10   8   3       22.80       15.94       50.80 <
  -5   9   3      374.00      467.70       85.80 o
  -4   9   3       78.10        1.67       40.40 <
  -3   9   3       26.10        5.67       40.10 <
  -2   9   3      105.90      107.51       28.30 o
  -1   9   3      112.90      181.16       33.20 o
   0   9   3       75.40       73.11       33.80 <
   1   9   3       79.80        9.35       47.50 <
   2   9   3      108.70       77.71       18.40 o
   3   9   3      165.10      192.35       16.60 o
   4   9   3      263.80      458.09       23.20 o
   5   9   3       47.90       24.10       20.80 <
   6   9   3       35.60       16.63       23.30 <
   7   9   3       31.70        0.01       21.20 <
   8   9   3       38.70       98.88       55.10 <
   9   9   3       62.90       57.32       56.30 <
  -4  10   3      139.90      193.91       72.40 <
  -3  10   3      447.30      421.42       53.30 o
  -2  10   3      168.90      211.98       36.20 o
  -1  10   3      319.40      336.93       40.30 o
   0  10   3       30.60        5.40       36.60 <
   1  10   3      312.50      245.71       52.50 o
   2  10   3        6.20       22.19        9.50 <
   3  10   3       20.60       16.73       18.30 <
   4  10   3       26.10       31.12       17.10 <
   5  10   3       97.30      201.50       24.20 o
   6  10   3       85.80       37.37       33.50 <
   7  10   3       -0.80        6.06       66.37 <
   8  10   3      221.40      187.01       65.10 o
  -2  11   3     -100.90       39.36       43.50 <
  -1  11   3        9.90        3.21       37.20 <
   0  11   3      825.30      820.35       69.60 o
   1  11   3       11.30       15.82       42.30 <
   2  11   3      800.30      582.32      105.00 o
   3  11   3      985.30      925.59      122.00 o
   5  11   3       69.70        2.85       64.50 <
  -4 -11   4       19.70        0.10       37.30 <
  -3 -11   4      -97.30       60.84       90.00 <
  -2 -11   4       46.70       57.25       87.90 <
  -1 -11   4      -41.00       29.71       80.80 <
   0 -11   4     1593.90     1220.86      163.00 o
   1 -11   4     -118.00       13.01      114.70 <
   2 -11   4      564.70      457.96      101.10 o
  -6 -10   4       68.50        0.24       75.40 <
  -5 -10   4       63.80        2.00       48.30 <
  -4 -10   4       -2.40       34.70       12.00 <
  -3 -10   4       45.70       60.78       22.40 <
  -2 -10   4       15.40       87.83       21.10 <
  -1 -10   4      221.10      285.19       27.40 o
   0 -10   4      260.90      279.29       27.10 o
   1 -10   4      145.90      127.28       22.60 o
   2 -10   4       49.10       80.38       22.60 <
   3 -10   4      634.60      533.35       70.90 o
   4 -10   4      965.10      797.31      142.70 o
  -7  -9   4       23.40       19.64       81.90 <
  -6  -9   4       68.90       15.82       61.00 <
  -5  -9   4      -90.10        0.26       33.60 <
  -4  -9   4       60.60       47.78       24.50 <
  -3  -9   4      158.20      193.02       24.00 o
  -2  -9   4      141.60      141.65       20.90 o
  -1  -9   4      195.60      230.52       21.20 o
   0  -9   4       39.60       76.96       22.20 <
   1  -9   4      184.40      161.95       25.80 o
   2  -9   4       96.60       69.71       16.30 o
   3  -9   4       10.90       11.64       15.60 <
   4  -9   4      186.10      229.27       24.70 o
   5  -9   4     2038.30      144.05      574.30 o
   6  -9   4       88.40      106.28       60.30 <
  -8  -8   4       53.10       58.42       70.80 <
  -7  -8   4      314.60      346.23       75.10 o
  -6  -8   4      595.20      467.98       75.70 o
  -5  -8   4     1061.20     1074.27       41.70 o
  -4  -8   4      -22.40        0.81       20.70 <
  -3  -8   4       45.70       55.26       20.60 <
  -2  -8   4      329.60      381.76       22.80 o
  -1  -8   4       -1.40        0.00       14.30 <
   0  -8   4      773.50      942.21       28.30 o
   1  -8   4      442.80      510.83       24.70 o
   2  -8   4      300.30      404.16       18.60 o
   3  -8   4      149.30       84.97       16.00 o
   4  -8   4      432.40      531.10       24.20 o
   5  -8   4        5.00       12.63       16.50 <
   6  -8   4       -5.90       15.77       20.10 <
   7  -8   4        3.70       24.23       62.20 <
  -8  -7   4      -40.80       23.21       79.20 <
  -7  -7   4     1377.30     1300.95      104.10 o
  -6  -7   4      517.60      585.52       32.10 o
  -5  -7   4      656.50      664.54       30.20 o
  -4  -7   4       11.10        0.52       18.40 <
  -3  -7   4       89.00      130.88       18.70 o
  -2  -7   4       16.70       11.44       16.80 <
  -1  -7   4      457.40      511.02       23.90 o
   0  -7   4       24.60       57.63       14.40 <
   1  -7   4     1090.30      992.82       33.30 o
   2  -7   4      446.60      448.62       19.70 o
   3  -7   4       69.30      103.41       12.10 o
   4  -7   4       86.10       74.18       14.40 o
   5  -7   4     1465.40     1544.49       48.00 o
   6  -7   4      427.90      440.82       25.10 o
   7  -7   4     2074.60     1857.86       72.90 o
   8  -7   4       47.90       36.37       32.30 <
  -9  -6   4      289.80      394.78       67.90 o
  -8  -6   4      -36.00        0.13       49.40 <
  -7  -6   4      147.90      203.99       44.90 o
  -6  -6   4        1.40       22.97       26.30 <
  -5  -6   4      477.50      431.87       28.30 o
  -4  -6   4      219.90      213.35       20.30 o
  -3  -6   4       62.70       47.10       14.50 o
  -2  -6   4     1860.10     1776.81       47.30 o
  -1  -6   4      153.60      158.56       15.10 o
   0  -6   4       55.50       54.67       14.20 o
   1  -6   4     1788.60     1879.62       37.50 o
   2  -6   4      894.40      838.07       27.60 o
   3  -6   4       25.90       39.92       10.40 <
   4  -6   4       10.20       13.24       13.70 <
   5  -6   4        7.80       39.16       12.40 <
   6  -6   4      280.30      313.49       22.80 o
   7  -6   4       16.50       25.86       15.70 <
   8  -6   4       28.00        0.09       23.40 <
   9  -6   4      -20.00        1.40       42.50 <
  -9  -5   4      -57.70        0.28       64.20 <
  -8  -5   4      239.10      258.46       81.40 <
  -7  -5   4      166.70      109.72       61.50 <
  -6  -5   4      546.20      561.46       37.20 o
  -5  -5   4      601.30      513.24       39.60 o
  -4  -5   4       34.20       12.83       14.50 <
  -3  -5   4      530.70      496.59       25.20 o
  -2  -5   4       37.70       45.18       11.00 o
  -1  -5   4      395.40      405.23       16.90 o
   0  -5   4     1064.90     1140.21       25.20 o
   1  -5   4     7563.40     7270.89      140.30 o
   2  -5   4     2857.50     2837.36       61.30 o
   3  -5   4      207.50      181.23       12.50 o
   4  -5   4      369.80      282.45       22.00 o
   5  -5   4       94.80       92.60       14.10 o
   6  -5   4       53.20       47.46       17.40 o
   7  -5   4      195.00      245.15       27.30 o
   8  -5   4      427.80      369.11       41.20 o
   9  -5   4      146.90      161.50       32.50 o
  10  -5   4       65.60      100.61       47.00 <
  -9  -4   4       23.30       70.11       55.30 <
  -8  -4   4      244.00      388.65       59.20 o
  -7  -4   4     1211.00     1303.28       61.60 o
  -6  -4   4      176.90      231.09       28.10 o
  -5  -4   4      378.40      387.77       32.70 o
  -4  -4   4       77.40       77.17       21.40 o
  -3  -4   4       -1.70       20.01       13.30 <
  -2  -4   4     1083.30     1015.26       32.90 o
  -1  -4   4      216.00      255.84       12.40 o
   0  -4   4       48.50       11.53        8.40 o
   1  -4   4     4403.40     4236.00      100.10 o
   2  -4   4      926.20      963.04       28.30 o
   3  -4   4     2389.10     2104.30       58.80 o
   4  -4   4     1480.70     1448.75       39.00 o
   5  -4   4     4290.60     4206.30      131.10 o
   6  -4   4     7626.60     7512.12      180.20 o
   7  -4   4     2279.30     2143.33       78.80 o
   8  -4   4       44.80       37.98       22.20 <
   9  -4   4      849.80      850.51       49.80 o
  10  -4   4       80.90       22.92       51.60 <
 -10  -3   4       24.20        0.00       51.50 <
  -9  -3   4       13.50       41.89       32.10 <
  -8  -3   4       39.70        0.82       53.40 <
  -7  -3   4      -13.60       38.24       35.60 <
  -6  -3   4       -9.90        4.31       21.70 <
  -5  -3   4       62.20       70.32       23.80 <
  -4  -3   4      502.40      524.51       30.20 o
  -3  -3   4     1035.60     1180.01       56.50 o
  -2  -3   4     1577.60     1550.34       55.80 o
  -1  -3   4      377.50      344.97       16.80 o
   0  -3   4     2341.60     2545.54       53.70 o
   1  -3   4    22929.90    22462.45      463.50 o
   2  -3   4     5009.40     5482.96      102.50 o
   3  -3   4     3053.60     3272.36       72.30 o
   4  -3   4     5674.80     5715.60      138.10 o
   5  -3   4     3312.40     3295.82       81.40 o
   6  -3   4     5245.80     5106.39      121.60 o
   7  -3   4      500.30      468.99       29.80 o
   8  -3   4       62.10       59.49       20.10 o
   9  -3   4      721.20      671.31       35.40 o
  10  -3   4      561.50      516.51       52.40 o
  11  -3   4      -15.40        1.53       33.60 <
 -10  -2   4       62.90       14.94       68.70 <
  -9  -2   4        6.30        2.85       33.00 <
  -8  -2   4       44.60       65.66       29.60 <
  -7  -2   4      107.50      119.34       25.10 o
  -6  -2   4      420.30      464.15       34.80 o
  -5  -2   4       72.40       73.95       18.80 o
  -4  -2   4      227.40      255.46       23.30 o
  -3  -2   4     4789.20     4829.13      152.10 o
  -2  -2   4     3678.20     3686.72      106.40 o
  -1  -2   4     4707.80     4738.23      136.40 o
   0  -2   4      683.60      535.83       23.20 o
   1  -2   4     3120.70     2810.33       72.80 o
   2  -2   4     8505.50     8213.88      205.50 o
   3  -2   4     1668.30     1566.45       39.50 o
   4  -2   4      667.40      604.15       34.20 o
   5  -2   4       53.30       60.74       14.10 o
   6  -2   4       38.50       25.73       19.50 <
   7  -2   4     3001.10     2954.09       85.90 o
   8  -2   4       23.60       31.44       23.60 <
   9  -2   4       56.10       40.30       18.90 o
  10  -2   4       10.00       10.95       32.60 <
  11  -2   4       21.50       22.85       50.70 <
 -10  -1   4      -29.90        1.54       59.70 <
  -9  -1   4       48.90       40.99       48.00 <
  -8  -1   4      -30.10       14.97       27.10 <
  -7  -1   4     1312.70     1328.86       54.40 o
  -6  -1   4      135.60      132.18       21.70 o
  -5  -1   4     1636.80     1571.08       61.30 o
  -4  -1   4      387.30      383.36       24.80 o
  -3  -1   4     2758.50     2666.83      116.70 o
  -2  -1   4     1663.50     1796.87       55.10 o
  -1  -1   4     8030.40     7986.17      279.00 o
   0  -1   4      248.20      133.80       14.60 o
   1  -1   4     1659.70     1810.67       56.10 o
   2  -1   4     8535.70     9145.71      257.00 o
   3  -1   4      235.70      234.58       15.90 o
   4  -1   4       31.00        5.31       14.70 <
   5  -1   4       14.80       15.59       15.10 <
   6  -1   4       92.70      113.53       19.10 o
   7  -1   4      -24.00        2.28       18.90 <
   8  -1   4      114.00      130.43       15.80 o
   9  -1   4      -26.20        1.94       29.90 <
  10  -1   4      116.30       94.85       38.50 o
  11  -1   4       45.10        1.26       47.90 <
 -10   0   4      291.10      354.43       80.10 o
  -9   0   4      482.80      381.30      115.70 o
  -8   0   4      350.70      406.73       43.00 o
  -7   0   4       58.20       50.97       27.20 <
  -6   0   4     6469.20     6136.68      156.40 o
  -5   0   4     2288.00     2360.87       69.80 o
  -4   0   4      296.90      307.33       19.20 o
  -3   0   4     2475.90     2417.65       67.30 o
  -2   0   4    10039.40    10377.85      364.40 o
  -1   0   4    11628.50    11238.48      399.60 o
   0   0   4     7520.50     7489.65      241.70 o
   1   0   4       40.20       68.29        8.70 o
   2   0   4    33810.80    35548.49     1006.80 o
   3   0   4     1582.90     1568.61       55.90 o
   4   0   4     4916.20     5493.09      164.80 o
   5   0   4     7812.60     7284.89      287.20 o
   6   0   4       35.90       69.28       17.00 <
   7   0   4     1412.00     1500.97       66.90 o
   8   0   4       35.50       78.22       18.40 <
   9   0   4      105.60      199.49       29.70 o
  10   0   4       50.40      185.94       21.50 <
  11   0   4      168.20      109.89       57.90 <
 -10   1   4       37.30       15.24       69.30 <
  -9   1   4       42.30       60.53       48.50 <
  -8   1   4      509.20      607.03       53.60 o
  -7   1   4       91.80       88.21       34.20 <
  -6   1   4     3820.70     3803.87      121.00 o
  -5   1   4      135.30      152.22       16.70 o
  -4   1   4      219.20      271.14       12.30 o
  -3   1   4     2512.10     2376.56       60.40 o
  -2   1   4      279.30      344.31       17.50 o
  -1   1   4        6.60       31.14        7.60 <
   0   1   4     3846.90     4162.97      111.70 o
   1   1   4      107.90      134.35       11.70 o
   2   1   4     4401.50     4800.36      123.50 o
   3   1   4     5277.80     5070.25      182.20 o
   4   1   4     2466.40     2311.32      132.00 o
   5   1   4     5743.00     5678.74      180.70 o
   6   1   4     3309.10     3258.52      125.10 o
   7   1   4     2753.80     3004.08      102.50 o
   8   1   4     3028.00     2865.96       97.60 o
   9   1   4      171.10       95.32       29.60 o
  10   1   4      276.40      266.15       54.00 o
  11   1   4       55.70      262.08       21.80 <
  12   1   4      369.20      430.60       69.80 o
  -9   2   4      171.30       79.57       64.80 <
  -8   2   4     1515.10     1437.13       92.50 o
  -7   2   4      159.60       69.86       25.90 o
  -6   2   4     1470.30     1328.77       60.30 o
  -5   2   4       75.40       62.42       15.90 o
  -4   2   4      448.30      424.27       17.50 o
  -3   2   4      405.60      398.98       17.40 o
  -2   2   4      648.20      657.56       25.30 o
  -1   2   4     5283.30     5232.00      145.30 o
   0   2   4     1150.60     1127.03       37.40 o
   1   2   4      771.10      735.28       22.00 o
   2   2   4     1694.80     1600.12       45.10 o
   3   2   4      369.10      362.08       13.00 o
   4   2   4      304.50      262.47       12.00 o
   5   2   4     1141.40     1202.87       59.60 o
   6   2   4      393.50      354.13       37.50 o
   7   2   4     1029.10      937.17       52.70 o
   8   2   4      295.30      311.92       34.60 o
   9   2   4       -4.20       30.38       27.40 <
  10   2   4      117.70       81.51       57.80 <
  11   2   4      671.80      727.43       96.50 o
  -9   3   4       27.30       11.35       48.20 <
  -8   3   4       32.50       24.15       35.70 <
  -7   3   4       -6.70        7.91       29.80 <
  -6   3   4      691.10      648.20       32.50 o
  -5   3   4      151.70      182.35       19.50 o
  -4   3   4      230.40      229.21       15.10 o
  -3   3   4      126.70       96.56       11.50 o
  -2   3   4     1221.50     1235.81       41.10 o
  -1   3   4     4702.70     4351.75      121.80 o
   0   3   4       45.80       20.59        8.20 o
   1   3   4      646.80      652.58       18.80 o
   2   3   4    19960.60    20211.10      428.40 o
   3   3   4      306.30      296.12       14.80 o
   4   3   4       84.00       82.37       11.40 o
   5   3   4      538.70      486.15       23.80 o
   6   3   4      939.80      993.76       40.60 o
   7   3   4       21.90       27.51       17.60 <
   8   3   4      490.30      525.06       39.50 o
   9   3   4       66.40       73.49       27.70 <
  10   3   4      285.90      258.22       56.90 o
  11   3   4      371.60      310.34       77.50 o
  -8   4   4       10.80       15.05       35.60 <
  -7   4   4     1102.60     1147.12       63.00 o
  -6   4   4      768.80      671.65       36.80 o
  -5   4   4      326.60      409.13       21.10 o
  -4   4   4       51.10       44.14       13.80 o
  -3   4   4       26.00        7.16       12.00 <
  -2   4   4      257.30      270.96       15.80 o
  -1   4   4     3078.30     2881.59       89.50 o
   0   4   4     1726.60     1870.80       43.00 o
   1   4   4      569.40      498.55       21.20 o
   2   4   4     8511.20     8443.10      186.20 o
   3   4   4      228.90      192.78       15.20 o
   4   4   4       89.80      105.09       12.10 o
   5   4   4     8183.20     8093.03      229.90 o
   6   4   4     3498.80     3235.14       99.60 o
   7   4   4     6412.40     6274.11      153.60 o
   8   4   4      794.90      901.90       44.60 o
   9   4   4      103.30      234.64       39.20 <
  10   4   4     1379.00     1267.47      106.80 o
  11   4   4      -86.80        2.56       63.10 <
  -8   5   4       46.40        2.47       40.70 <
  -7   5   4       33.50       27.04       26.70 <
  -6   5   4      319.00      319.85       29.90 o
  -5   5   4       66.50       55.55       18.00 o
  -4   5   4       27.20       29.73       11.80 <
  -3   5   4      260.20      288.89       16.30 o
  -2   5   4      133.30      148.38       10.90 o
  -1   5   4      391.20      403.18       15.70 o
   0   5   4        8.10        1.62        7.00 <
   1   5   4     3655.60     3635.28       84.50 o
   2   5   4     1021.60     1071.41       29.00 o
   3   5   4     1358.30     1574.12       35.20 o
   4   5   4       52.40       65.58       10.40 o
   5   5   4      890.00      939.59       33.30 o
   6   5   4      890.20      863.05       36.80 o
   7   5   4      147.40      145.87       23.20 o
   8   5   4     1225.90     1199.83       49.80 o
   9   5   4       16.50        5.85       27.80 <
  10   5   4       25.70        2.46       56.00 <
  11   5   4        2.10       17.98       52.50 <
  -7   6   4       -8.40        1.47       29.90 <
  -6   6   4       20.20       17.53       23.60 <
  -5   6   4       34.30       22.90       17.90 <
  -4   6   4      458.70      496.55       25.00 o
  -3   6   4       20.50        2.58        9.70 <
  -2   6   4      644.10      759.54       22.10 o
  -1   6   4     1828.10     1702.23       47.80 o
   0   6   4       25.10        6.98        7.70 o
   1   6   4       12.70       30.30        7.80 <
   2   6   4      911.80      886.80       32.00 o
   3   6   4     1703.00     1431.52       41.60 o
   4   6   4      200.10      222.89       13.40 o
   5   6   4       25.20       29.19       13.70 <
   6   6   4      893.20      747.29       37.40 o
   7   6   4      108.00       98.17       24.30 o
   8   6   4      613.40      622.00       42.90 o
   9   6   4      237.60      207.06       41.40 o
  10   6   4       30.80        9.29       56.20 <
  11   6   4        8.80        9.86       62.40 <
  -7   7   4       -5.20       19.65       82.00 <
  -6   7   4     2287.20      132.11      600.20 o
  -5   7   4       35.80       25.52       17.70 <
  -4   7   4     3753.40     3708.04      141.60 o
  -3   7   4       21.60        1.37       24.70 <
  -2   7   4      797.40      879.93       36.70 o
  -1   7   4      339.70      367.47       30.40 o
   0   7   4     1685.60     1917.51       40.50 o
   1   7   4      367.30      415.25       14.60 o
   2   7   4       -6.70        1.34        8.90 <
   3   7   4     1466.80     1273.63       39.70 o
   4   7   4      159.20      125.52       13.90 o
   5   7   4       73.20       99.68       13.80 o
   6   7   4      217.70      167.63       20.80 o
   7   7   4      417.20      381.87       34.60 o
   8   7   4      183.90      257.57       35.40 o
   9   7   4       75.00      153.94       63.90 <
  10   7   4       68.10        8.54       55.90 <
  -6   8   4      -12.60       38.72       46.40 <
  -5   8   4     1423.40     1479.84      163.70 o
  -4   8   4      604.50      553.45       50.10 o
  -3   8   4       40.70       30.14       27.10 <
  -2   8   4     1675.70     1525.71       60.50 o
  -1   8   4       46.00       52.86       26.70 <
   0   8   4     1296.40     1307.39       67.90 o
   1   8   4      495.80      597.16       17.10 o
   2   8   4      154.90      146.60       12.90 o
   3   8   4     1424.90     1413.58       49.10 o
   4   8   4      234.60      319.68       21.80 o
   5   8   4      644.80      536.26       31.80 o
   6   8   4      653.50      644.48       35.00 o
   7   8   4      201.50      185.33       34.00 o
   8   8   4       -6.20      134.14       35.20 <
   9   8   4       -1.90       75.36       37.80 <
  10   8   4       76.10       62.57       50.10 <
  -5   9   4      113.20      267.35       62.50 <
  -4   9   4      130.10      112.30       38.50 o
  -3   9   4       34.30       26.81       40.70 <
  -2   9   4      124.20      161.44       33.70 o
  -1   9   4      253.70      232.41       36.20 o
   0   9   4      -40.70        0.25       31.70 <
   1   9   4      223.90      226.29       40.20 o
   2   9   4      142.20      124.62       16.40 o
   3   9   4       22.80        1.48       21.90 <
   4   9   4      240.60      318.86       22.50 o
   5   9   4        8.20        0.03       17.30 <
   6   9   4      366.50      433.19       28.10 o
   7   9   4       -0.70        5.72       39.32 <
   8   9   4      685.70      654.01      120.80 o
   9   9   4     1271.10      310.73      181.20 o
  -3  10   4       21.20        1.69       55.70 <
  -2  10   4      110.40       53.20       46.80 <
  -1  10   4      -16.10        4.86       33.90 <
   0  10   4      213.70      141.53       37.00 o
   1  10   4      482.80      519.79       42.20 o
   2  10   4       27.20       32.42       39.70 <
   3  10   4      149.70      213.66       24.70 o
   4  10   4      105.50      128.09       27.30 o
   5  10   4       -1.40        7.29       31.60 <
   6  10   4       53.20       28.90       33.80 <
   7  10   4       69.80       91.74       37.60 <
   8  10   4      436.40      380.74       62.10 o
  -1  11   4      -56.60       22.72       36.50 <
   0  11   4      594.10      531.75       67.60 o
   1  11   4      119.70       90.55       43.90 <
   2  11   4      155.40      214.47       41.50 o
   3  11   4      200.40      327.47       55.20 o
   4  11   4     -107.10        7.45       78.70 <
   5  11   4      -25.80       12.21       70.00 <
  -1 -11   5      158.80      183.36      111.20 <
   0 -11   5      251.80      279.93      139.60 <
   1 -11   5      166.60      130.35      101.90 <
  -5 -10   5        0.60        3.14      104.88 <
  -4 -10   5       -2.10       26.84       30.30 <
  -3 -10   5       78.90       99.81       31.70 <
  -2 -10   5       44.60        0.35       29.50 <
  -1 -10   5        6.00        8.51       24.40 <
   0 -10   5      214.80      277.93       33.50 o
   1 -10   5      218.00      229.23       27.70 o
   2 -10   5     -127.60        0.17       97.80 <
   3 -10   5      214.70      243.94       76.20 <
   4 -10   5      293.50      136.76       83.80 o
  -6  -9   5      640.70      715.19       82.80 o
  -5  -9   5      140.30      102.44       59.30 <
  -4  -9   5       59.90      116.16       24.50 <
  -3  -9   5      823.90      865.35       45.90 o
  -2  -9   5       18.50       21.36       21.50 <
  -1  -9   5      205.80      221.62       22.60 o
   0  -9   5       64.40       73.57       20.30 o
   1  -9   5      -13.50       23.04       21.90 <
   2  -9   5      675.00      767.88       32.60 o
   3  -9   5       -6.80       12.34       17.30 <
   4  -9   5      287.30      382.23       32.60 o
   5  -9   5      239.50       82.41      191.40 <
   6  -9   5      933.70      999.22       87.70 o
  -7  -8   5      451.90      407.68       71.10 o
  -6  -8   5      471.80      431.40       76.10 o
  -5  -8   5     1229.70     1115.86       64.40 o
  -4  -8   5      140.20       99.47       28.90 o
  -3  -8   5      659.50      798.09       35.90 o
  -2  -8   5      828.30      935.54       35.90 o
  -1  -8   5     3037.80     3294.83       78.00 o
   0  -8   5     2929.40     3128.37       77.10 o
   1  -8   5      119.30      112.21       17.30 o
   2  -8   5      327.50      569.80       22.60 o
   3  -8   5      368.10      423.51       22.10 o
   4  -8   5       39.20        0.97       18.40 <
   5  -8   5       72.80      107.76       21.10 o
   6  -8   5     1047.00      991.58       49.50 o
   7  -8   5      480.70      354.78       74.10 o
  -8  -7   5       -9.20       77.94       79.70 <
  -7  -7   5      633.30      494.58       82.90 o
  -6  -7   5     2197.20     2226.88      120.70 o
  -5  -7   5      385.00      404.54       40.50 o
  -4  -7   5     1716.50     1552.54       58.20 o
  -3  -7   5      631.50      655.41       32.90 o
  -2  -7   5     5380.90     5229.33      123.50 o
  -1  -7   5     2458.90     2713.83       64.30 o
   0  -7   5      348.50      408.45       21.30 o
   1  -7   5      214.10      438.58       17.20 o
   2  -7   5        1.20        0.04       13.90 <
   3  -7   5     1043.00     1462.51       34.70 o
   4  -7   5      184.00      247.42       20.90 o
   5  -7   5      624.70      667.68       34.40 o
   6  -7   5       63.10       42.23       22.50 <
   7  -7   5       -4.70        1.25       26.50 <
   8  -7   5      -14.80       26.32       35.00 <
  -8  -6   5      170.00       53.38       80.30 <
  -7  -6   5      237.90      313.50       53.70 o
  -6  -6   5      607.50      621.09       62.90 o
  -5  -6   5      455.20      328.40       40.70 o
  -4  -6   5     1135.90     1142.68       44.20 o
  -3  -6   5      282.60      278.85       23.50 o
  -2  -6   5       62.30       64.46       16.20 o
  -1  -6   5       83.30       43.06       14.20 o
   0  -6   5      395.60      405.66       18.20 o
   1  -6   5     1560.70     1610.59       44.70 o
   2  -6   5      146.80      264.36       14.60 o
   3  -6   5      852.90      880.60       28.40 o
   4  -6   5     1210.80     1184.68       40.50 o
   5  -6   5       85.80       42.46       17.80 o
   6  -6   5      295.60      276.13       24.10 o
   7  -6   5      103.50      108.44       22.10 o
   8  -6   5       33.90       23.23       19.10 <
   9  -6   5      610.90      598.87       68.30 o
  -9  -5   5      160.20       64.72       57.30 <
  -8  -5   5       65.00       66.18       53.40 <
  -7  -5   5      217.50      159.04       85.50 <
  -6  -5   5      425.50      526.14       67.00 o
  -5  -5   5       25.90        5.10       28.80 <
  -4  -5   5      170.00      161.15       25.40 o
  -3  -5   5      454.20      516.30       49.90 o
  -2  -5   5      253.90      219.98       19.00 o
  -1  -5   5       42.90       41.01       11.30 o
   0  -5   5      321.20      338.08       14.50 o
   1  -5   5      535.20      500.06       20.70 o
   2  -5   5      550.90      522.64       23.60 o
   3  -5   5      172.00      155.57       15.90 o
   4  -5   5       47.30       43.81       13.30 o
   5  -5   5     1829.90     1809.58       53.00 o
   6  -5   5      445.20      424.15       25.10 o
   7  -5   5     1014.10     1112.56       60.80 o
   8  -5   5      323.00      283.57       33.40 o
   9  -5   5      100.60       78.03       36.20 <
  10  -5   5       91.80      147.61       52.40 <
  -9  -4   5       48.30       95.91       66.00 <
  -8  -4   5        0.50        3.62       57.98 <
  -7  -4   5       27.90       89.24       57.50 <
  -6  -4   5       15.30        0.74       28.00 <
  -5  -4   5     1534.40     1566.19       66.10 o
  -4  -4   5       10.30        2.64       20.40 <
  -3  -4   5      980.60     1048.09       43.80 o
  -2  -4   5     2678.00     2505.55       82.30 o
  -1  -4   5     2169.50     2149.77       48.50 o
   0  -4   5     1088.30     1019.26       27.80 o
   1  -4   5      245.60      206.50       13.00 o
   2  -4   5     2068.60     2109.21       55.70 o
   3  -4   5     1441.80     1396.34       36.80 o
   4  -4   5      516.90      493.47       21.30 o
   5  -4   5      208.80      209.15       15.70 o
   6  -4   5     1181.90     1094.15       45.30 o
   7  -4   5      172.80      192.93       27.00 o
   8  -4   5       33.00       29.71       26.20 <
   9  -4   5       75.20       34.41       35.40 <
  10  -4   5     1091.00     1022.97       94.50 o
  -9  -3   5      -35.40       19.85       61.30 <
  -8  -3   5       81.00       85.11       36.70 <
  -7  -3   5       47.30      103.56       36.70 <
  -6  -3   5       82.80       45.01       46.70 <
  -5  -3   5       13.80       26.56       24.50 <
  -4  -3   5       14.60        5.93       20.40 <
  -3  -3   5        7.10        1.02       13.80 <
  -2  -3   5      273.00      271.25       15.40 o
  -1  -3   5       62.10       93.67       11.60 o
   0  -3   5     6016.10     5553.27      136.30 o
   1  -3   5       51.50       86.85        8.60 o
   2  -3   5       12.00        3.64       10.90 <
   3  -3   5       57.00       44.81        8.50 o
   4  -3   5      197.30      175.21       11.60 o
   5  -3   5     2690.60     2691.15       69.90 o
   6  -3   5     1769.80     1759.10       58.70 o
   7  -3   5       22.20       53.64       17.70 <
   8  -3   5      164.60      172.65       27.40 o
   9  -3   5      128.10      175.22       27.60 o
  10  -3   5      555.40      541.62       71.80 o
  11  -3   5      -15.30        0.08       20.00 <
  -9  -2   5      274.20      291.57       65.00 o
  -8  -2   5      245.50      250.85       42.60 o
  -7  -2   5      177.10      224.24       38.20 o
  -6  -2   5      287.70      235.53       30.50 o
  -5  -2   5       10.60        7.32       19.20 <
  -4  -2   5       42.00       53.75       17.50 <
  -3  -2   5      264.20      212.68       21.90 o
  -2  -2   5      732.40      630.38       23.90 o
  -1  -2   5       35.60       51.38       10.90 o
   0  -2   5        4.10        4.36        9.20 <
   1  -2   5      177.20      195.27       10.10 o
   2  -2   5     1663.60     1596.70       61.90 o
   3  -2   5     1027.90     1037.39       29.60 o
   4  -2   5      567.80      591.78       32.90 o
   5  -2   5      141.80      166.64       27.30 o
   6  -2   5      234.10      164.01       24.50 o
   7  -2   5      793.40      648.16       43.90 o
   8  -2   5      440.20      481.55       38.00 o
   9  -2   5       24.30       22.23       22.20 <
  10  -2   5      114.00      231.03       52.70 <
  11  -2   5      183.00      156.99       57.90 o
  -9  -1   5     -110.00        2.35       68.30 <
  -8  -1   5       44.30       21.06       33.20 <
  -7  -1   5      585.50      660.05       41.30 o
  -6  -1   5      432.60      397.78       31.40 o
  -5  -1   5     6954.00     6532.94      295.70 o
  -4  -1   5      434.00      445.25       26.40 o
  -3  -1   5     3546.50     3516.80      126.60 o
  -2  -1   5     7355.70     7085.05      241.00 o
  -1  -1   5     6262.10     5556.49      266.80 o
   0  -1   5     4181.90     3831.59      158.90 o
   1  -1   5      315.10      326.27       17.70 o
   2  -1   5     2013.00     1802.18       73.00 o
   3  -1   5     6241.30     5922.78      177.00 o
   4  -1   5      120.70      135.55       14.90 o
   5  -1   5     5276.80     5123.23      164.60 o
   6  -1   5      294.00      315.29       26.90 o
   7  -1   5     1504.80     1471.21       67.20 o
   8  -1   5     1775.20     1890.54       64.30 o
   9  -1   5      133.50      128.24       17.70 o
  10  -1   5      337.90      247.32       53.50 o
  11  -1   5      926.10       60.48      262.30 o
  -9   0   5      500.10      494.77       77.30 o
  -8   0   5       55.50       26.40       45.70 <
  -7   0   5      774.40      810.13       42.20 o
  -6   0   5     1972.00     1964.33       66.40 o
  -5   0   5     8412.60     7837.75      198.70 o
  -4   0   5     5146.80     4959.69      152.40 o
  -3   0   5       65.30       73.90       16.40 o
  -2   0   5    36449.20    34036.64     1059.70 o
  -1   0   5     9244.10     8717.82      258.40 o
   0   0   5    58194.90    56788.88     2350.70 o
   1   0   5    39142.00    38148.29     1271.30 o
   2   0   5       15.40        6.24        8.50 <
   3   0   5    12451.90    11469.48      375.80 o
   4   0   5     2151.40     2198.44       62.30 o
   5   0   5      446.70      387.74       30.10 o
   6   0   5       39.20       37.69       19.20 <
   7   0   5     2505.10     2528.38      120.80 o
   8   0   5      643.70      780.76       25.70 o
   9   0   5      144.20      266.47       29.20 o
  10   0   5       -0.60       22.51       57.78 <
  11   0   5       -4.10       23.63       20.60 <
  -9   1   5      -49.80        0.54       24.30 <
  -8   1   5      -10.10        3.28       55.00 <
  -7   1   5      375.40      356.37       42.50 o
  -6   1   5     1163.10     1134.57       43.10 o
  -5   1   5     1574.80     1578.87       54.00 o
  -4   1   5       82.10      101.74       11.20 o
  -3   1   5     3222.10     3066.08       96.20 o
  -2   1   5      616.30      582.82       30.60 o
  -1   1   5    15529.00    14793.70      447.60 o
   0   1   5     7109.50     6619.83      269.60 o
   1   1   5       63.10       55.16        9.00 o
   2   1   5     5455.70     5313.11      145.90 o
   3   1   5      717.20      698.84       23.90 o
   4   1   5     9839.30     9325.52      297.70 o
   5   1   5       96.50       81.11       17.80 o
   6   1   5     2563.60     2413.40      117.60 o
   7   1   5       27.20        2.69       26.10 <
   8   1   5      245.70      172.72       32.40 o
   9   1   5      945.10     1004.85       51.40 o
  10   1   5      -29.50        0.00       41.10 <
  11   1   5       33.30       59.46       25.80 <
  12   1   5       30.40       83.35       36.10 <
  -9   2   5       -6.90       91.30       15.90 <
  -8   2   5       -3.00       76.92       38.70 <
  -7   2   5      436.90      578.16       40.10 o
  -6   2   5      -16.50       17.99       21.90 <
  -5   2   5     2919.80     2974.78       69.70 o
  -4   2   5     2174.50     2189.50       57.00 o
  -3   2   5      169.30      164.56       14.40 o
  -2   2   5     1823.80     2031.12       61.50 o
  -1   2   5     1954.10     1890.50       53.60 o
   0   2   5      425.50      400.33       19.60 o
   1   2   5     1651.10     1739.73       46.10 o
   2   2   5    12373.00    12441.18      306.00 o
   3   2   5      776.00      693.79       25.10 o
   4   2   5      427.10      405.36       20.00 o
   5   2   5     2747.10     2617.02       60.70 o
   6   2   5       69.40      120.72       16.90 o
   7   2   5      420.20      465.96       40.70 o
   8   2   5      334.50      343.94       36.10 o
   9   2   5      108.00      144.08       31.00 o
  10   2   5      117.60      296.11       44.00 <
  11   2   5      209.70      189.65       78.20 <
  -8   3   5      -11.30       14.81       44.20 <
  -7   3   5       15.90       28.22       37.10 <
  -6   3   5        5.10        2.20       21.10 <
  -5   3   5      141.40      151.36       22.80 o
  -4   3   5     1115.10     1143.80       40.40 o
  -3   3   5       -4.30        0.68       12.20 <
  -2   3   5      221.80      299.54       14.20 o
  -1   3   5       12.10       19.55        8.90 <
   0   3   5     5354.90     5312.78      126.40 o
   1   3   5     1104.90      962.45       28.00 o
   2   3   5      619.50      537.97       19.30 o
   3   3   5      174.40      233.52        9.90 o
   4   3   5       46.40       38.95       11.10 o
   5   3   5       86.10       94.08       15.20 o
   6   3   5     1233.90     1237.56       42.40 o
   7   3   5     2680.90     2477.81       82.70 o
   8   3   5      263.60      393.22       39.60 o
   9   3   5      157.90      167.05       38.80 o
  10   3   5      300.80      413.80       60.60 o
  11   3   5       97.30       59.94       75.70 <
  -8   4   5      -38.00        0.35       48.80 <
  -7   4   5       45.40        9.05       35.80 <
  -6   4   5      391.70      430.67       29.80 o
  -5   4   5       71.00       95.36       18.80 o
  -4   4   5     2469.20     2406.13       71.30 o
  -3   4   5       10.80       25.16       14.00 <
  -2   4   5      814.90      917.42       35.40 o
  -1   4   5     2227.20     2105.98       66.20 o
   0   4   5      203.50      175.23       13.80 o
   1   4   5      383.50      278.83       17.40 o
   2   4   5      330.70      239.36       16.40 o
   3   4   5     1918.50     1856.27       45.40 o
   4   4   5      751.00      778.10       29.10 o
   5   4   5     1010.70      968.80       34.10 o
   6   4   5     2490.90     2422.52       79.70 o
   7   4   5      542.20      568.27       33.80 o
   8   4   5       58.90       45.43       23.00 <
   9   4   5       74.20       34.18       27.20 <
  10   4   5       38.00       36.32       40.70 <
  11   4   5      660.00      529.22       61.80 o
  -7   5   5       32.40        0.88       33.20 <
  -6   5   5      168.10      181.00       26.60 o
  -5   5   5      275.70      323.74       25.60 o
  -4   5   5       24.60        1.66       19.90 <
  -3   5   5       20.40       33.84       13.80 <
  -2   5   5       11.70       18.99       13.40 <
  -1   5   5       11.70        3.03       10.70 <
   0   5   5      177.40      163.30       16.30 o
   1   5   5     5530.70     5370.79      144.60 o
   2   5   5        1.00        2.12       22.60 <
   3   5   5      516.70      438.85       20.50 o
   4   5   5      124.90      129.18       15.70 o
   5   5   5       92.30      140.71       17.90 o
   6   5   5       39.90        8.78       19.10 <
   7   5   5       27.00        0.24       16.90 <
   8   5   5      432.40      527.49       33.60 o
   9   5   5       92.80      152.88       28.50 o
  10   5   5       53.30       90.82       51.40 <
  11   5   5       77.20       30.53       60.10 <
  -7   6   5      385.20      241.08       88.10 o
  -6   6   5       46.50       50.54       23.80 <
  -5   6   5      148.30      151.93       22.30 o
  -4   6   5      549.10      525.41       25.50 o
  -3   6   5       56.50       45.24       13.60 o
  -2   6   5       49.50       75.32       13.20 o
  -1   6   5       36.70       51.13        9.30 o
   0   6   5       12.50       38.05        9.40 <
   1   6   5     1729.90     1737.04       45.70 o
   2   6   5     1681.00     1663.81       49.00 o
   3   6   5       38.10       80.98       15.50 <
   4   6   5      352.80      372.82       29.80 o
   5   6   5      587.10      460.08       30.00 o
   6   6   5       73.80       65.01       18.50 o
   7   6   5      729.40      685.10       37.60 o
   8   6   5       -6.00        0.09       25.30 <
   9   6   5       32.00       49.29       46.00 <
  10   6   5      210.00      145.74       59.90 o
  11   6   5       33.50      181.64       82.30 <
  -6   7   5      468.50      570.74       78.60 o
  -5   7   5     1984.70     1959.73       68.40 o
  -4   7   5     2090.00     1983.26       62.30 o
  -3   7   5      824.70      832.04       27.20 o
  -2   7   5     2383.80     2570.93       55.00 o
  -1   7   5       75.80      102.21       12.90 o
   0   7   5     3763.70     4087.26       87.90 o
   1   7   5       50.30      112.24       10.40 o
   2   7   5      168.90      222.58       20.80 o
   3   7   5      188.40      343.30       17.30 o
   4   7   5      140.30      112.78       17.50 o
   5   7   5      236.10      339.21       23.40 o
   6   7   5       96.20       75.50       21.80 o
   7   7   5       -5.10        1.39       22.30 <
   8   7   5       29.40       33.15       28.70 <
   9   7   5      898.90      846.36       64.20 o
  10   7   5       -8.60        6.22       67.90 <
  -5   8   5      337.70      302.29      110.20 o
  -4   8   5      728.10      759.61       56.10 o
  -3   8   5     1059.10     1136.16       69.80 o
  -2   8   5       32.00       41.32       31.20 <
  -1   8   5     5450.40     5474.15      204.80 o
   0   8   5      -20.80        5.77       46.60 <
   1   8   5     4774.20     5076.46      112.20 o
   2   8   5     1200.10     1438.24       42.50 o
   3   8   5      437.60      474.83       23.80 o
   4   8   5      849.30     1044.47       33.90 o
   5   8   5      161.30      165.97       19.80 o
   6   8   5      312.30      324.52       31.80 o
   7   8   5      -10.80        0.39       29.80 <
   8   8   5      264.60      196.53       56.20 o
   9   8   5       29.50        9.08       61.40 <
  10   8   5       -7.50       49.64       36.30 <
  -4   9   5      123.90        7.68       96.40 <
  -3   9   5       54.10       13.35       43.40 <
  -2   9   5       32.50        1.35       29.70 <
  -1   9   5       53.90       50.02       28.40 <
   0   9   5        4.40       55.94       32.10 <
   1   9   5      533.00      547.06       69.30 o
   2   9   5        5.40        1.08       12.40 <
   3   9   5       55.10       95.94       16.80 o
   4   9   5      339.50      472.27       26.50 o
   5   9   5      373.50      490.68       28.80 o
   6   9   5       21.50        0.65       27.20 <
   7   9   5      109.00      191.44       32.10 o
   8   9   5        9.70        0.60       30.30 <
   9   9   5       37.20      153.28       33.80 <
  -2  10   5       78.90      136.42       40.40 <
  -1  10   5       25.20      122.15       26.70 <
   0  10   5       31.40       49.61       34.80 <
   1  10   5       12.10        0.52       57.00 <
   2  10   5      197.20      316.71       45.10 o
   3  10   5      591.30      703.14       54.30 o
   4  10   5      -46.50        7.21       26.00 <
   5  10   5       57.90       25.64       33.40 <
   6  10   5      388.10      321.18       43.40 o
   7  10   5        0.30       43.97       32.43 <
   8  10   5        7.00       73.71       28.60 <
   0  11   5      -35.40      116.25       41.30 <
   1  11   5       -5.30       73.16       42.00 <
   2  11   5      322.70      480.63       58.60 o
   3  11   5      -34.10       10.17       43.10 <
   4  11   5      -21.40       12.09       78.80 <
   5  11   5       71.10       96.10       68.00 <
  -4 -10   6        2.70        0.22       63.70 <
  -3 -10   6       -3.00       10.34       55.70 <
  -2 -10   6      -27.10        3.65       36.20 <
  -1 -10   6      322.70      409.52       36.20 o
   0 -10   6       -7.10       10.45       39.00 <
   1 -10   6       37.70       77.35       49.80 <
  -5  -9   6       16.20       52.13       52.30 <
  -4  -9   6       10.00        0.21       48.00 <
  -3  -9   6       35.90      156.00       28.90 <
  -2  -9   6       27.60       38.38       30.10 <
  -1  -9   6      815.00      857.73       40.80 o
   0  -9   6       13.80        7.93       23.50 <
   1  -9   6       51.60       22.84       28.60 <
   2  -9   6        9.10        4.97       21.80 <
   3  -9   6       -8.50        0.17       25.90 <
   4  -9   6       13.60        0.06       29.60 <
   5  -9   6      666.00      583.00       79.50 o
  -6  -8   6      131.70      197.51       63.30 <
  -5  -8   6       64.80       21.11       55.90 <
  -4  -8   6      333.60      509.48       55.50 o
  -3  -8   6       13.50        7.16       27.10 <
  -2  -8   6       80.90      144.07       26.90 o
  -1  -8   6      129.00      162.03       24.90 o
   0  -8   6       24.30       25.84       18.00 <
   1  -8   6       26.00       35.47       25.20 <
   2  -8   6      380.40      255.04       28.00 o
   3  -8   6        7.80        8.84       21.90 <
   4  -8   6      215.90      239.33       23.10 o
   5  -8   6       37.00       33.53       31.80 <
   6  -8   6      538.90      598.76       38.20 o
   7  -8   6       84.70      226.84       60.30 <
  -7  -7   6      877.00      855.25      102.90 o
  -6  -7   6       86.20       64.49       52.80 <
  -5  -7   6       70.80      153.08       34.60 <
  -4  -7   6      428.40      485.86       40.30 o
  -3  -7   6        5.20        3.42       23.10 <
  -2  -7   6      934.00      973.03       40.90 o
  -1  -7   6       75.90       29.13       18.40 o
   0  -7   6       42.80       67.10       16.70 <
   1  -7   6      148.00      234.51       20.40 o
   2  -7   6      445.50      410.38       31.80 o
   3  -7   6      395.20      553.65       23.50 o
   4  -7   6       12.10        2.00       16.60 <
   5  -7   6      104.30       95.03       20.20 o
   6  -7   6       60.50        9.37       22.40 <
   7  -7   6     1933.30     1720.19       75.00 o
   8  -7   6      -21.70       38.58       46.90 <
  -8  -6   6      293.30       83.38       77.20 o
  -7  -6   6     -106.90        5.59       57.90 <
  -6  -6   6        7.20       31.15       48.30 <
  -5  -6   6      228.10      322.94       46.60 o
  -4  -6   6      179.60      176.46       31.30 o
  -3  -6   6     2062.40     1886.41       68.20 o
  -2  -6   6      502.70      539.05       27.90 o
  -1  -6   6     1871.30     1829.08       55.00 o
   0  -6   6     3775.90     3761.45       90.70 o
   1  -6   6       33.50       33.62       15.90 <
   2  -6   6      282.70      329.04       21.00 o
   3  -6   6     1187.90     1302.51       36.10 o
   4  -6   6       65.90       61.77       16.40 o
   5  -6   6      870.00      967.40       37.40 o
   6  -6   6      256.70      249.56       23.60 o
   7  -6   6      197.20      180.87       29.30 o
   8  -6   6      242.00      310.10       36.80 o
   9  -6   6       23.60       29.54       36.20 <
  -8  -5   6      -57.60        2.62       68.20 <
  -7  -5   6      128.50      197.18       68.50 <
  -6  -5   6       58.40        2.59       59.20 <
  -5  -5   6      240.30      255.26       42.20 o
  -4  -5   6      981.10      949.79       55.00 o
  -3  -5   6       85.20       75.95       25.20 o
  -2  -5   6     2411.80     2321.82       73.00 o
  -1  -5   6      869.80      776.25       28.70 o
   0  -5   6      404.30      417.98       19.20 o
   1  -5   6      377.30      374.98       18.10 o
   2  -5   6      634.80      633.09       26.80 o
   3  -5   6      718.40      662.51       30.10 o
   4  -5   6      587.30      582.05       23.90 o
   5  -5   6      165.50      134.79       17.30 o
   6  -5   6      309.60      325.93       22.90 o
   7  -5   6       34.30       21.85       22.00 <
   8  -5   6      621.10      634.07       51.90 o
   9  -5   6       46.80       31.43       45.40 <
  10  -5   6      -11.20        7.37       63.50 <
  -8  -4   6        8.80        0.73       57.00 <
  -7  -4   6      -79.40        3.11       62.50 <
  -6  -4   6       25.20        7.27       39.90 <
  -5  -4   6      667.80      698.33       50.90 o
  -4  -4   6     2285.60     2228.92       82.00 o
  -3  -4   6      794.60      920.50       49.00 o
  -2  -4   6     3751.50     3607.43       94.50 o
  -1  -4   6      952.60      942.92       28.60 o
   0  -4   6    13417.20    13013.23      272.10 o
   1  -4   6     4504.10     4199.68      106.30 o
   2  -4   6      607.90      522.97       25.20 o
   3  -4   6      644.30      645.56       29.20 o
   4  -4   6     2676.50     2622.84       65.60 o
   5  -4   6       82.30       87.76       14.70 o
   6  -4   6       26.30       19.92       15.20 <
   7  -4   6       34.00        0.85       26.50 <
   8  -4   6      143.90      109.87       39.70 o
   9  -4   6      226.30      308.86       44.50 o
  10  -4   6        2.30       16.52       49.50 <
  -9  -3   6      -35.00        2.29       70.00 <
  -8  -3   6      -33.80       31.47       44.00 <
  -7  -3   6      -11.30        6.32       43.70 <
  -6  -3   6      155.40      209.43       33.50 o
  -5  -3   6     1187.20     1234.28       77.00 o
  -4  -3   6       70.20       97.09       20.90 o
  -3  -3   6        6.90       32.91       20.00 <
  -2  -3   6      315.00      333.65       17.60 o
  -1  -3   6       11.90       25.45       15.20 <
   0  -3   6     1789.70     1806.11       46.30 o
   1  -3   6     1831.10     1734.43       47.30 o
   2  -3   6      418.10      368.69       24.00 o
   3  -3   6     1349.50     1230.91       42.80 o
   4  -3   6      857.00      833.32       31.10 o
   5  -3   6     4689.60     4483.27      100.20 o
   6  -3   6      102.40      139.26       22.60 o
   7  -3   6     1192.10     1389.10       55.80 o
   8  -3   6      307.80      315.67       38.00 o
   9  -3   6       25.00       74.52       37.40 <
  10  -3   6      403.60      308.03       73.90 o
  11  -3   6       68.40      112.51       68.50 <
  -9  -2   6       -1.30        1.73       56.70 <
  -8  -2   6      298.50      364.96       45.40 o
  -7  -2   6       54.30      160.01       44.00 <
  -6  -2   6      226.50      271.97       32.80 o
  -5  -2   6        5.30        0.36       24.00 <
  -4  -2   6      231.50      244.06       23.80 o
  -3  -2   6     1023.80      934.94       44.00 o
  -2  -2   6      309.10      355.65       20.70 o
  -1  -2   6     1727.00     1562.82       51.30 o
   0  -2   6     5973.10     5679.71      191.50 o
   1  -2   6      118.00      149.58       11.20 o
   2  -2   6       52.60       51.84       13.70 o
   3  -2   6     1109.80     1119.05       46.90 o
   4  -2   6     1334.50     1332.07       48.80 o
   5  -2   6     1100.20     1047.93       55.50 o
   6  -2   6      393.70      382.12       30.00 o
   7  -2   6     1544.20     1490.85       59.60 o
   8  -2   6      578.60      552.29       43.70 o
   9  -2   6       60.80      110.08       32.90 <
  10  -2   6     1271.40     1219.30       86.40 o
  11  -2   6      143.10       31.42       73.40 <
  -9  -1   6      -52.50       23.85       67.40 <
  -8  -1   6       50.30       33.14       41.40 <
  -7  -1   6     2767.20     2920.67      131.80 o
  -6  -1   6       76.20       49.52       26.40 <
  -5  -1   6      612.50      550.85       41.60 o
  -4  -1   6     1092.40     1026.79       47.60 o
  -3  -1   6      104.70       86.55       10.30 o
  -2  -1   6      433.20      376.98       26.90 o
  -1  -1   6      934.20      957.56       39.90 o
   0  -1   6    10867.30    10948.25      374.60 o
   1  -1   6       72.60       57.97       14.60 o
   2  -1   6      279.10      349.95       19.50 o
   3  -1   6      301.40      272.29       21.40 o
   4  -1   6     1016.40     1127.61       44.20 o
   5  -1   6       80.10       90.71       24.50 o
   6  -1   6     2416.40     2386.62       95.80 o
   7  -1   6       18.10       24.07       22.80 <
   8  -1   6      117.40       60.00       35.70 o
   9  -1   6      163.60      245.88       34.80 o
  10  -1   6       34.40      105.35       25.60 <
  11  -1   6      356.30      377.93       70.20 o
  -9   0   6       46.30      125.81       40.60 <
  -8   0   6      299.40      365.10       48.90 o
  -7   0   6      371.80      498.74       39.70 o
  -6   0   6       33.40       16.98       19.50 <
  -5   0   6      383.50      411.11       28.20 o
  -4   0   6        8.00       39.04       18.30 <
  -3   0   6     2139.20     2185.81       70.10 o
  -2   0   6     2924.60     2600.37      106.50 o
  -1   0   6      230.20      200.50       23.60 o
   0   0   6     2539.40     2329.24       99.60 o
   1   0   6      537.60      362.20       31.50 o
   2   0   6      217.80      152.43        9.30 o
   3   0   6     2226.50     2321.77       84.20 o
   4   0   6      132.70       79.70       21.60 o
   5   0   6     1901.60     1908.01       60.70 o
   6   0   6      301.30      244.00       29.90 o
   7   0   6     2700.70     3066.34      113.10 o
   8   0   6      430.20      463.13       46.00 o
   9   0   6       29.20      128.08       34.50 <
  10   0   6       53.80       60.38       27.50 <
  11   0   6      306.50      229.97       77.50 o
  -9   1   6       -4.40      106.70       11.90 <
  -8   1   6       73.90       54.91       50.30 <
  -7   1   6        5.20       73.00       27.70 <
  -6   1   6     2211.50     2167.96      109.00 o
  -5   1   6      333.10      386.88       30.20 o
  -4   1   6      199.40      229.38       13.60 o
  -3   1   6     3215.00     3055.53      112.40 o
  -2   1   6       -3.10        0.02       13.40 <
  -1   1   6      184.20       96.47       17.00 o
   0   1   6     4956.90     4694.39      218.60 o
   1   1   6     1263.80     1233.44       53.70 o
   2   1   6     3491.10     3138.63       98.20 o
   3   1   6        8.10        0.14       11.60 <
   4   1   6     2119.50     1990.15       52.70 o
   5   1   6      391.00      412.21       24.00 o
   6   1   6      119.80      144.15       16.60 o
   7   1   6      281.90      324.05       38.50 o
   8   1   6      665.50      723.37       51.70 o
   9   1   6      -16.20       19.25       45.90 <
  10   1   6       80.60       69.90       62.40 <
  11   1   6      169.40      240.25       80.20 <
  -8   2   6        1.10        4.26       47.80 <
  -7   2   6      -27.20        5.29       37.70 <
  -6   2   6      202.70      256.81       35.90 o
  -5   2   6      642.40      631.74       30.80 o
  -4   2   6      612.90      621.86       24.10 o
  -3   2   6     1110.10     1118.10       46.80 o
  -2   2   6       47.80       66.04       12.90 o
  -1   2   6     1450.00     1420.47       43.00 o
   0   2   6       64.70       90.74       13.20 o
   1   2   6      909.00      798.06       40.60 o
   2   2   6     2102.20     2173.35       63.80 o
   3   2   6       -4.30        1.51       10.20 <
   4   2   6     2776.30     2601.94       77.40 o
   5   2   6      621.50      549.67       28.00 o
   6   2   6      422.50      443.64       18.70 o
   7   2   6        6.60        5.81       17.30 <
   8   2   6       41.10       44.08       34.40 <
   9   2   6      906.20     1065.60       60.90 o
  10   2   6        2.60       58.88       42.20 <
  11   2   6       -2.20       46.05       77.50 <
  -8   3   6       38.70      134.79       63.80 <
  -7   3   6      -33.20        3.46       38.40 <
  -6   3   6      119.60      116.20       31.40 o
  -5   3   6      405.60      437.75       24.30 o
  -4   3   6        3.40       27.18       15.00 <
  -3   3   6     5762.40     5585.67      154.80 o
  -2   3   6       69.70       88.05       13.20 o
  -1   3   6      854.70      978.20       32.10 o
   0   3   6       37.80       22.05       13.00 <
   1   3   6       -5.80        7.27        7.00 <
   2   3   6     7231.70     7000.83      168.10 o
   3   3   6      823.50      665.70       24.50 o
   4   3   6      131.60      111.94       12.60 o
   5   3   6     2257.10     2115.90       82.40 o
   6   3   6      221.50      237.74       23.80 o
   7   3   6      254.30      302.07       23.80 o
   8   3   6       -2.40       27.43       20.80 <
   9   3   6      478.70      414.80       34.40 o
  10   3   6       20.90        8.58       36.80 <
  11   3   6       15.80       35.34       47.10 <
  -8   4   6       15.00       42.50       51.00 <
  -7   4   6       84.90       45.99       55.50 <
  -6   4   6       22.90        1.47       26.10 <
  -5   4   6      317.50      357.19       29.90 o
  -4   4   6      578.50      520.13       27.10 o
  -3   4   6     3002.00     2939.04       95.90 o
  -2   4   6       76.00      105.79       15.10 o
  -1   4   6     3517.10     3424.95      116.40 o
   0   4   6      413.00      424.34       19.40 o
   1   4   6    14266.00    13801.67      316.70 o
   2   4   6      114.90      128.92       11.50 o
   3   4   6      315.70      380.66       19.80 o
   4   4   6       26.40       27.67       13.20 <
   5   4   6      150.90      169.16       20.60 o
   6   4   6      322.90      412.11       25.60 o
   7   4   6     1396.60     1393.31       57.80 o
   8   4   6      115.00       88.83       25.20 o
   9   4   6      269.60      260.51       36.30 o
  10   4   6      660.80      603.09       55.30 o
  11   4   6      -58.70       22.50       49.80 <
  -7   5   6      -34.40        5.46       39.60 <
  -6   5   6      442.60      333.32       58.10 o
  -5   5   6       93.30       60.12       24.10 o
  -4   5   6        5.80        4.85       19.10 <
  -3   5   6       72.70       53.52       18.10 o
  -2   5   6      245.60      275.43       20.50 o
  -1   5   6       40.00       14.89       12.10 o
   0   5   6      585.50      474.50       29.10 o
   1   5   6        8.70       13.45        9.40 <
   2   5   6      877.50     1009.50       34.50 o
   3   5   6      260.20      256.63       20.20 o
   4   5   6     1124.10     1094.52       45.00 o
   5   5   6      220.60      268.12       21.30 o
   6   5   6     1528.50     1431.53       54.00 o
   7   5   6      498.40      455.36       32.20 o
   8   5   6       30.40        0.05       19.90 <
   9   5   6      229.50      263.09       41.60 o
  10   5   6      283.20      305.79       53.70 o
  11   5   6       50.40        0.43       76.00 <
  -6   6   6       26.30       58.45       20.10 <
  -5   6   6      171.40      137.09       33.50 o
  -4   6   6      -27.20        4.84       17.30 <
  -3   6   6       21.20       24.81       15.70 <
  -2   6   6     1642.30     1586.81       66.90 o
  -1   6   6      113.60      151.63       13.50 o
   0   6   6      759.10      789.36       30.70 o
   1   6   6      569.20      604.00       23.90 o
   2   6   6       83.20      107.20       14.90 o
   3   6   6       -2.50        2.09       16.30 <
   4   6   6      951.20      932.55       33.30 o
   5   6   6      159.50      161.32       21.00 o
   6   6   6      -12.80        2.63       23.00 <
   7   6   6      599.00      577.27       30.30 o
   8   6   6      836.40      856.49       48.60 o
   9   6   6      509.90      519.85       53.80 o
  10   6   6      306.90      242.81       55.30 o
  -5   7   6      607.90      588.34       87.60 o
  -4   7   6       38.20       61.76       19.50 <
  -3   7   6       13.00        0.09       14.80 <
  -2   7   6      386.60      489.13       24.20 o
  -1   7   6       80.60       64.67       14.80 o
   0   7   6       70.70       43.47       12.90 o
   1   7   6      908.70      839.49       39.40 o
   2   7   6       16.80       15.93       16.60 <
   3   7   6      184.20      219.02       19.50 o
   4   7   6      101.40       78.63       20.70 o
   5   7   6       84.40       70.43       21.10 o
   6   7   6       51.40       83.78       19.20 <
   7   7   6       64.80       64.39       28.50 <
   8   7   6      230.70      246.94       40.20 o
   9   7   6      235.60      280.35       46.30 o
  10   7   6       97.00        0.24       67.30 <
  -4   8   6      159.30      166.36       49.20 o
  -3   8   6      598.20      691.33       57.80 o
  -2   8   6       45.60       22.92       35.90 <
  -1   8   6     1131.00     1329.04       40.80 o
   0   8   6      116.40      130.93       18.10 o
   1   8   6      835.40      858.80       30.60 o
   2   8   6      653.60      779.73       33.70 o
   3   8   6      252.80      173.24       24.60 o
   4   8   6       33.80        9.00       19.80 <
   5   8   6       69.50       27.00       23.00 o
   6   8   6      334.00      244.84       30.20 o
   7   8   6      204.50      197.49       31.20 o
   8   8   6      339.80      409.31       42.50 o
   9   8   6       24.80       15.26       69.20 <
  -3   9   6       57.30        0.03       42.90 <
  -2   9   6       66.80       85.37       58.20 <
  -1   9   6      259.90      231.90       48.10 o
   0   9   6       25.10       36.58       36.60 <
   1   9   6     1339.70     1427.73       53.70 o
   2   9   6       13.70        0.05       15.40 <
   3   9   6      114.10      155.08       20.20 o
   4   9   6       15.80       28.34       22.10 <
   5   9   6      337.40      386.11       34.00 o
   6   9   6      -13.10        1.41       27.10 <
   7   9   6       40.60       83.39       53.40 <
   8   9   6      233.50      194.47       69.50 o
  -2  10   6     2057.60      105.59      336.30 o
  -1  10   6      267.90      300.22       52.50 o
   0  10   6        6.80       32.56       32.30 <
   1  10   6       61.40       50.00       55.30 <
   2  10   6       69.30      121.96       39.80 <
   3  10   6      396.60      415.11       57.60 o
   5  10   6       22.20       32.06       40.00 <
   6  10   6       17.60       62.10       47.10 <
   7  10   6      -26.40        5.64       41.50 <
   2  11   6      359.40      224.55       86.10 o
   3  11   6      843.60      785.40       98.40 o
  -3 -10   7      168.30       16.48       86.10 <
  -2 -10   7      105.80       17.14       73.10 <
  -1 -10   7      104.20      118.78       60.00 <
   0 -10   7      364.90      187.76       55.10 o
  -4  -9   7      -34.90        9.14       57.00 <
  -3  -9   7      110.00      170.82       32.40 o
  -2  -9   7        7.40        0.00       33.50 <
  -1  -9   7      -11.40       25.15       21.60 <
   0  -9   7      -14.40        3.27       30.90 <
   1  -9   7      198.90      237.87       35.80 o
   2  -9   7       85.20      135.78       30.30 <
   3  -9   7       33.90       24.26       26.40 <
  -6  -8   7       56.40        1.08       69.30 <
  -5  -8   7       71.60       29.88       69.30 <
  -4  -8   7      140.60       97.99       42.70 o
  -3  -8   7      199.90      195.19       38.20 o
  -2  -8   7       59.50       18.07       28.00 <
  -1  -8   7       27.20       17.13       23.70 <
   0  -8   7      228.40      223.36       27.40 o
   1  -8   7       67.70       72.64       26.00 <
   2  -8   7      147.10      118.85       27.20 o
   3  -8   7      107.90       69.34       25.20 o
   4  -8   7       77.40       58.75       28.30 <
   5  -8   7       32.90        5.70       27.20 <
   6  -8   7      -12.60       28.99       42.70 <
  -6  -7   7      166.00      218.31       71.20 <
  -5  -7   7       48.10       36.25       43.60 <
  -4  -7   7        7.60       22.69       33.80 <
  -3  -7   7      -21.80        5.79       24.70 <
  -2  -7   7      461.30      498.82       33.80 o
  -1  -7   7       16.30       53.13       24.20 <
   0  -7   7        6.20       15.20       15.20 <
   1  -7   7      882.10      940.02       33.70 o
   2  -7   7       61.80        0.00       30.80 <
   3  -7   7      254.50      178.44       28.90 o
   4  -7   7       14.20        8.00       21.50 <
   5  -7   7      292.60      234.69       27.40 o
   6  -7   7     1843.10     1839.63       74.50 o
   7  -7   7      590.50      533.02       44.10 o
  -7  -6   7      572.80      648.50       93.90 o
  -6  -6   7      -31.00        0.83       63.60 <
  -5  -6   7      149.70       49.25       64.90 <
  -4  -6   7      383.50      446.32       38.20 o
  -3  -6   7      123.80       61.08       26.00 o
  -2  -6   7     1357.20     1357.37       49.20 o
  -1  -6   7      285.70      287.53       20.60 o
   0  -6   7       71.00       55.28       16.20 o
   1  -6   7      150.80      104.78       16.00 o
   2  -6   7        1.10        6.27       17.80 <
   3  -6   7      112.90      119.44       21.70 o
   4  -6   7      338.90      424.20       41.00 o
   5  -6   7       -1.60        7.74       15.80 <
   6  -6   7       65.70       70.15       23.00 <
   7  -6   7       33.50       14.69       32.30 <
   8  -6   7       93.00      172.32       28.40 o
   9  -6   7       41.60       25.65       65.10 <
  -7  -5   7       30.10        1.39       54.90 <
  -6  -5   7       71.50        1.95       89.40 <
  -5  -5   7      181.40       71.49       52.00 o
  -4  -5   7     1012.40      964.50       59.50 o
  -3  -5   7     1621.10     1440.72       73.30 o
  -2  -5   7      621.20      591.49       32.50 o
  -1  -5   7      792.00      774.31       26.90 o
   0  -5   7     1370.80     1347.11       36.50 o
   1  -5   7     2643.10     2728.41       65.10 o
   2  -5   7      469.80      548.84       27.00 o
   3  -5   7     1742.70     1772.53       60.30 o
   4  -5   7      395.50      329.27       27.60 o
   5  -5   7     1272.20     1224.61       40.80 o
   6  -5   7       95.80       89.29       21.20 o
   7  -5   7      145.70       94.40       21.80 o
   8  -5   7      252.40      211.14       31.80 o
   9  -5   7      257.40      283.08       48.10 o
  -8  -4   7        7.90      129.41       69.70 <
  -7  -4   7      200.00      223.07       65.60 o
  -6  -4   7      406.00      530.56       70.40 o
  -5  -4   7     1164.50     1159.36       93.00 o
  -4  -4   7     1300.00     1239.30       61.10 o
  -3  -4   7     7131.40     6559.49      233.20 o
  -2  -4   7      191.90      181.91       18.90 o
  -1  -4   7    13058.80    12970.84      246.10 o
   0  -4   7     4072.10     4026.69       92.40 o
   1  -4   7    28930.50    27802.53      636.60 o
   2  -4   7     5027.60     5189.28      129.50 o
   3  -4   7     1720.10     1628.43       61.10 o
   4  -4   7    12293.80    12357.18      302.70 o
   5  -4   7     1863.10     1814.75       52.20 o
   6  -4   7     9155.40     8958.13      211.50 o
   7  -4   7     2555.70     2377.23       76.70 o
   8  -4   7       11.00        3.89       21.60 <
   9  -4   7      676.60      853.57      101.90 o
  10  -4   7       90.60       38.32      122.80 <
  -8  -3   7      107.10       32.69       84.20 <
  -7  -3   7      -17.30        0.04       46.20 <
  -6  -3   7      147.50      135.25       50.30 <
  -5  -3   7       38.80        4.09       32.50 <
  -4  -3   7      222.30      297.43       37.40 o
  -3  -3   7       96.80       65.46       24.90 o
  -2  -3   7      476.90      477.55       22.50 o
  -1  -3   7      842.70      831.24       33.00 o
   0  -3   7     4369.10     4219.19      105.90 o
   1  -3   7     2990.10     2775.61       78.80 o
   2  -3   7     5344.20     5515.78      126.50 o
   3  -3   7     2808.00     2769.81       78.60 o
   4  -3   7     3844.50     3688.64      101.00 o
   5  -3   7    11631.10    11004.27      233.20 o
   6  -3   7      662.50      674.82       26.00 o
   7  -3   7     3007.40     2906.38       75.10 o
   8  -3   7      395.60      345.56       39.20 o
   9  -3   7     1979.10     2027.15      137.00 o
  10  -3   7     1955.40     1837.31      131.70 o
  -8  -2   7      -12.60        7.60       40.10 <
  -7  -2   7      234.60      176.76       44.40 o
  -6  -2   7      631.70      325.31      134.90 o
  -5  -2   7       19.20       15.43       30.50 <
  -4  -2   7       94.20      108.50       29.50 o
  -3  -2   7      277.80      318.28       14.20 o
  -2  -2   7     2223.30     1929.86       63.40 o
  -1  -2   7        8.20        2.58       18.20 <
   0  -2   7     2419.90     2452.39       89.10 o
   1  -2   7        0.50        0.06       16.26 <
   2  -2   7     6003.40     5548.95      186.10 o
   3  -2   7     2726.40     2401.18      107.60 o
   4  -2   7     2474.70     2464.48       97.40 o
   5  -2   7     4076.80     4085.88      142.00 o
   6  -2   7     4848.90     4547.97      127.50 o
   7  -2   7      706.50      664.43       41.70 o
   8  -2   7     4851.70     4439.46      144.80 o
   9  -2   7      596.60      449.75       67.70 o
  10  -2   7      908.70      863.96      122.30 o
  11  -2   7      436.10      448.77       92.30 o
  -8  -1   7       -9.20        0.31       41.20 <
  -7  -1   7       82.10       99.44       38.30 <
  -6  -1   7       -8.70       11.98       36.60 <
  -5  -1   7      561.10      599.02       37.50 o
  -4  -1   7      108.10       89.62       30.80 o
  -3  -1   7      149.60      138.44       14.70 o
  -2  -1   7      668.00      601.76       38.70 o
  -1  -1   7      229.40      252.07       25.00 o
   0  -1   7      245.10      224.23       20.60 o
   1  -1   7       15.20        5.33       11.40 <
   2  -1   7     3207.00     3050.04      125.10 o
   3  -1   7      389.40      376.83       27.70 o
   4  -1   7      203.50      157.79       19.40 o
   5  -1   7      315.60      287.61       30.10 o
   6  -1   7      122.00      163.12       22.70 o
   7  -1   7      147.20      125.74       34.20 o
   8  -1   7      234.10      247.52       41.50 o
   9  -1   7      906.50      934.18       96.10 o
  10  -1   7      264.50      169.38      100.10 <
  11  -1   7      966.80      862.10      108.00 o
  -8   0   7     1000.60       13.86      349.40 <
  -7   0   7      -51.50        1.22       34.60 <
  -6   0   7     1145.90     1017.12       53.30 o
  -5   0   7      228.00      262.41       28.70 o
  -4   0   7      304.00      298.62       29.30 o
  -3   0   7       34.00       14.34       20.40 <
  -2   0   7      786.10      868.83       52.60 o
  -1   0   7      515.10      435.11       26.00 o
   0   0   7      150.00      120.02       17.60 o
   1   0   7       27.40       14.48       12.80 <
   2   0   7      661.90      813.00       21.60 o
   3   0   7      106.70      126.13       16.80 o
   4   0   7      363.50      397.16       24.50 o
   5   0   7       59.00       65.30       24.80 <
   6   0   7      802.50      889.88       30.70 o
   7   0   7      420.20      374.87       30.20 o
   8   0   7     2195.10     2385.62       92.70 o
   9   0   7      -45.50        0.10       53.10 <
  10   0   7       17.00      101.61       76.70 <
  11   0   7      971.60      795.32      100.20 o
  -8   1   7      -45.90        0.12       58.20 <
  -7   1   7      340.90      411.44       47.70 o
  -6   1   7       14.10       69.06       27.50 <
  -5   1   7      911.30      797.94       43.10 o
  -4   1   7       15.70        2.31       13.20 <
  -3   1   7     1323.90     1220.74       53.70 o
  -2   1   7      221.50      211.67       22.30 o
  -1   1   7      401.20      399.30       25.20 o
   0   1   7       32.40        0.80       14.80 <
   1   1   7     7216.20     6762.64      255.60 o
   2   1   7     3519.00     3586.26      109.20 o
   3   1   7     1124.10     1063.14       47.20 o
   4   1   7     1057.40     1036.35       48.50 o
   5   1   7      889.10      934.95       34.60 o
   6   1   7       22.80        6.97       23.40 <
   7   1   7     5044.60     4841.49      138.10 o
   8   1   7      176.80      152.29       28.90 o
   9   1   7      111.70       64.03       58.30 <
  10   1   7      420.30      353.74      107.50 o
  11   1   7       26.90       36.40       57.70 <
  -8   2   7       25.10       35.75       70.70 <
  -7   2   7      559.50      605.97       59.20 o
  -6   2   7      362.00      367.17       32.70 o
  -5   2   7       19.80       42.39       18.10 <
  -4   2   7      385.50      369.60       20.90 o
  -3   2   7      678.50      597.49       30.40 o
  -2   2   7      500.50      494.06       29.90 o
  -1   2   7     1287.00     1158.78       40.10 o
   0   2   7      244.80      244.57       20.20 o
   1   2   7       58.00       62.78       15.30 o
   2   2   7     2395.30     2499.99       70.40 o
   3   2   7      470.00      450.92       28.60 o
   4   2   7      397.00      312.85       27.70 o
   5   2   7      322.50      285.22       18.50 o
   6   2   7       68.20       61.61       11.70 o
   7   2   7       78.30       90.98       12.10 o
   8   2   7      156.20      210.03       27.10 o
   9   2   7      326.70      383.06       37.20 o
  10   2   7       92.00       27.80       42.50 <
  11   2   7      -31.00       10.38       61.80 <
  -7   3   7       31.20        3.24       60.20 <
  -6   3   7       40.60       33.58       25.70 <
  -5   3   7       63.30       59.11       23.50 <
  -4   3   7     3078.50     2822.35       75.20 o
  -3   3   7     1884.60     2045.67       59.70 o
  -2   3   7     6264.00     6037.10      157.30 o
  -1   3   7     2108.70     2176.93       62.80 o
   0   3   7       31.80       73.89       12.40 <
   1   3   7    17346.50    17396.17      371.50 o
   2   3   7     8083.10     7926.71      179.80 o
   3   3   7     3307.10     3218.74       80.30 o
   4   3   7     5909.10     5479.11      149.80 o
   5   3   7        6.70       10.97       10.40 <
   6   3   7     4347.50     4044.55      120.50 o
   7   3   7       32.50       25.74       18.80 <
   8   3   7       18.20       15.53       21.30 <
   9   3   7      460.90      437.77       86.20 o
  10   3   7       52.30        7.46       35.40 <
  11   3   7      100.70       79.43       58.40 <
  -7   4   7      -30.50       40.83       57.30 <
  -6   4   7       60.30       92.86       31.20 <
  -5   4   7      395.10      446.61       31.00 o
  -4   4   7     2362.80     2288.16       72.90 o
  -3   4   7     1027.50      988.71       45.10 o
  -2   4   7     4755.30     4837.89      121.10 o
  -1   4   7       30.00       19.35       13.70 <
   0   4   7    13470.10    13245.93      329.70 o
   1   4   7      769.20      763.06       25.50 o
   2   4   7    16703.70    16419.80      362.00 o
   3   4   7     1058.30     1223.58       32.80 o
   4   4   7     1823.40     1934.27       78.90 o
   5   4   7    15575.40    15129.19      353.20 o
   6   4   7      483.60      475.89       27.60 o
   7   4   7     9146.40     8563.55      235.40 o
   8   4   7      668.70      639.85       39.40 o
   9   4   7      577.50      636.97       56.00 o
  10   4   7      955.10      871.98       71.80 o
  11   4   7      104.90      107.82       66.40 <
  -7   5   7      -60.60        5.16       55.00 <
  -6   5   7       -6.90        1.67       34.40 <
  -5   5   7       -3.00        0.10       27.80 <
  -4   5   7       93.60       56.28       22.20 o
  -3   5   7      389.30      418.08       26.70 o
  -2   5   7       26.90        5.71       21.00 <
  -1   5   7     1770.80     1702.77       61.30 o
   0   5   7      223.00      150.86       23.80 o
   1   5   7     1737.50     1914.83       48.10 o
   2   5   7      743.40      726.73       33.30 o
   3   5   7     3270.90     3325.39      120.90 o
   4   5   7      193.70      230.84       19.80 o
   5   5   7     7535.10     6862.21      182.60 o
   6   5   7     2963.50     3025.57       90.30 o
   7   5   7     1245.70     1202.07       52.50 o
   8   5   7     1510.20     1613.90       67.00 o
   9   5   7        1.00        2.93       64.60 <
  10   5   7     2775.90     2604.62      130.30 o
  11   5   7      325.90      411.77       68.90 o
  -5   6   7       88.60      116.48       35.80 <
  -4   6   7       53.80       35.06       31.50 <
  -3   6   7       94.80       84.66       20.70 o
  -2   6   7      258.80      293.84       26.40 o
  -1   6   7     1258.10     1390.00       44.30 o
   0   6   7      182.30      183.56       23.60 o
   1   6   7      711.80      752.02       31.50 o
   2   6   7      488.90      505.14       25.10 o
   3   6   7     1478.40     1576.72       55.60 o
   4   6   7     1494.20     1584.62       50.50 o
   5   6   7      -12.90        0.05       17.90 <
   6   6   7     1613.70     1737.93       65.90 o
   7   6   7      232.00      250.85       29.80 o
   8   6   7      850.50      816.00       49.60 o
   9   6   7     2189.80     1988.37       96.00 o
  10   6   7       54.40       34.69       45.10 <
  -5   7   7       59.10       91.77       74.90 <
  -4   7   7      126.00      169.68       30.70 o
  -3   7   7       25.80       14.59       22.20 <
  -2   7   7       19.10       22.25       15.50 <
  -1   7   7        3.20       12.72       16.10 <
   0   7   7      686.60      727.91       33.30 o
   1   7   7       31.10       11.55       17.50 <
   2   7   7       24.40       66.54       19.10 <
   3   7   7      474.30      394.78       27.10 o
   4   7   7       67.00       80.23       37.00 <
   5   7   7       14.70       17.69       29.10 <
   6   7   7       62.30       38.87       29.50 <
   7   7   7      -20.00        4.07       24.70 <
   8   7   7      474.10      446.96       49.90 o
   9   7   7      443.90      469.47       50.50 o
  10   7   7      -85.20      101.28       89.40 <
  -4   8   7       91.80       14.80       98.90 <
  -3   8   7       75.70       90.14       48.10 <
  -2   8   7       75.90       97.59       22.20 o
  -1   8   7        5.60        4.26       24.20 <
   0   8   7       30.00       20.52       16.10 <
   1   8   7       46.20        1.21       20.10 <
   2   8   7      111.50      118.04       22.80 o
   3   8   7       44.90       17.99       25.70 <
   4   8   7      164.80      126.14       26.20 o
   5   8   7       62.20       25.87       33.80 <
   6   8   7       81.50       53.78       25.60 o
   7   8   7      471.00      513.43       40.40 o
   8   8   7      295.10      307.67       46.80 o
   9   8   7      253.60      277.27       67.80 o
  -2   9   7       31.60      131.34       40.60 <
  -1   9   7       71.50       41.21       38.20 <
   0   9   7       72.60       88.42       53.70 <
   1   9   7        2.30        2.55       45.50 <
   2   9   7      577.70      614.46       37.60 o
   3   9   7      349.30      384.99       36.10 o
   4   9   7      112.80       25.50       29.70 o
   5   9   7      243.30      274.86       34.00 o
   6   9   7       37.30       54.38       31.60 <
   7   9   7      107.60      189.11       62.70 <
   8   9   7      493.10      297.92       70.30 o
   0  10   7       -1.80       68.56       51.20 <
   1  10   7       38.50      171.58       45.40 <
   2  10   7       25.40       19.64       59.60 <
   3  10   7      894.30      831.30      102.10 o
   7  10   7      -24.30        0.86       74.60 <
  -1 -10   8      252.20      302.16       72.40 o
   0 -10   8      311.40      278.49       77.20 o
  -3  -9   8      305.90      356.18       67.00 o
  -2  -9   8      -13.90       11.66       66.70 <
  -1  -9   8       64.40       67.77       45.30 <
   0  -9   8       28.10       25.89       24.10 <
   1  -9   8       22.90       61.76       40.00 <
   2  -9   8       59.50      101.42       35.40 <
   3  -9   8      163.60      255.67       35.90 o
  -5  -8   8     -103.80        6.84       58.40 <
  -4  -8   8       64.80        2.09       52.80 <
  -3  -8   8       23.80       10.31       38.90 <
  -2  -8   8       55.60       19.70       33.40 <
  -1  -8   8      226.50      401.82       33.90 o
   0  -8   8      297.10      283.07       32.60 o
   1  -8   8      -23.20       14.80       26.50 <
   2  -8   8      -21.10        0.63       26.30 <
   3  -8   8       35.80        9.49       42.50 <
   4  -8   8      110.80       93.81       39.20 <
   5  -8   8      131.40       18.03       46.60 <
  -5  -7   8      -36.70        7.15       62.00 <
  -4  -7   8      -10.20       26.01       43.60 <
  -3  -7   8       39.00       29.62       44.40 <
  -2  -7   8       -4.30       70.49       26.70 <
  -1  -7   8      116.70      130.75       24.90 o
   0  -7   8       32.10        0.48       21.20 <
   1  -7   8      373.30      419.40       25.50 o
   2  -7   8       -7.30        5.62       28.70 <
   3  -7   8      181.40      225.77       30.60 o
   4  -7   8       10.70       16.41       26.50 <
   5  -7   8       41.50        3.15       54.90 <
   6  -7   8       64.10        0.69       42.60 <
   7  -7   8      356.90      349.31       86.00 o
  -6  -6   8      172.50      459.09       65.50 <
  -5  -6   8      141.90      201.67       66.30 <
  -4  -6   8      509.80      681.46       52.90 o
  -3  -6   8       87.80       69.16       33.90 <
  -2  -6   8      304.60      334.66       28.40 o
  -1  -6   8       96.30       99.57       20.90 o
   0  -6   8       24.50        3.84       17.80 <
   1  -6   8       87.30       79.21       14.90 o
   2  -6   8      178.70      195.69       23.20 o
   3  -6   8       80.20      103.17       24.20 o
   4  -6   8       52.60       81.72       23.50 <
   5  -6   8      318.10      254.77       35.80 o
   6  -6   8      412.30      432.95       33.40 o
   7  -6   8       14.90       14.20       26.10 <
   8  -6   8      171.40      107.45      106.20 <
  -6  -5   8     3061.00     2907.66      183.30 o
  -5  -5   8       71.90      124.08       60.90 <
  -4  -5   8     4192.10     3725.66      219.70 o
  -3  -5   8     2231.00     2206.52      100.40 o
  -2  -5   8      108.20      116.75       22.60 o
  -1  -5   8    10773.70    10193.57      243.10 o
   0  -5   8      807.20      792.78       31.60 o
   1  -5   8      696.00      681.99       29.90 o
   2  -5   8     2457.30     2366.37       84.70 o
   3  -5   8       93.00       64.83       22.50 o
   4  -5   8      648.60      616.75       36.00 o
   5  -5   8      246.00      203.67       32.40 o
   6  -5   8      205.30      228.02       35.10 o
   7  -5   8       10.30        1.79       21.70 <
   8  -5   8       97.50       99.08       88.00 <
   9  -5   8      -29.60        0.25      103.00 <
  -7  -4   8      618.70      541.14       87.90 o
  -6  -4   8      347.80      361.20       58.10 o
  -5  -4   8     3830.30     3486.64      185.50 o
  -4  -4   8      638.90      847.27       77.60 o
  -3  -4   8     4201.80     3968.94      143.20 o
  -2  -4   8     1686.10     1572.46       52.40 o
  -1  -4   8     6327.10     6173.06      138.60 o
   0  -4   8     1720.60     1743.25       45.50 o
   1  -4   8     4547.30     4459.43      107.30 o
   2  -4   8     3573.90     3591.25      100.50 o
   3  -4   8      937.10      823.55       37.60 o
   4  -4   8     2989.90     3062.64       86.00 o
   5  -4   8       38.10       38.02       25.30 <
   6  -4   8       43.80       70.27       23.80 <
   7  -4   8      434.90      441.14       27.20 o
   8  -4   8      221.60      266.52       27.40 o
   9  -4   8       36.50        0.04       71.80 <
  10  -4   8       75.30        0.91      127.00 <
  -7  -3   8      221.20      310.20       77.60 <
  -6  -3   8       79.60       11.06       65.10 <
  -5  -3   8     4521.60     4046.43      206.60 o
  -4  -3   8     1356.50     1469.07       61.40 o
  -3  -3   8     1140.50     1191.80       63.00 o
  -2  -3   8    12322.30    11825.09      291.70 o
  -1  -3   8     1250.80     1220.70       47.70 o
   0  -3   8    29120.50    28311.66      723.00 o
   1  -3   8    12130.10    12147.25      267.70 o
   2  -3   8      979.80      952.38       41.90 o
   3  -3   8    19455.40    19037.63      496.90 o
   4  -3   8       56.90       99.20       22.00 <
   5  -3   8     6449.00     6370.82      168.70 o
   6  -3   8     1143.70     1033.53       49.10 o
   7  -3   8       86.50      102.52       15.50 o
   8  -3   8      763.40      858.42       40.00 o
   9  -3   8       25.50        0.79       23.90 <
  10  -3   8      172.90      206.71      115.10 <
  -7  -2   8       36.30       93.96       66.50 <
  -6  -2   8      132.90       17.02       61.90 <
  -5  -2   8      348.80      304.30      131.00 <
  -4  -2   8       41.40       42.14       29.20 <
  -3  -2   8        5.10        6.07       12.20 <
  -2  -2   8      179.90      204.01       22.40 o
  -1  -2   8       39.80       76.89       17.40 <
   0  -2   8      236.30      272.25       30.60 o
   1  -2   8      368.60      317.41       18.30 o
   2  -2   8     1239.70     1163.44       53.50 o
   3  -2   8      122.70      125.78       28.70 o
   4  -2   8     1826.20     1865.99       66.50 o
   5  -2   8       34.10        2.30       22.30 <
   6  -2   8     1267.90     1366.18       70.40 o
   7  -2   8      880.80      942.10       47.80 o
   8  -2   8      568.20      654.14       49.00 o
   9  -2   8      243.00      325.54       78.60 o
  10  -2   8      246.80      111.76      102.20 <
  -7  -1   8      401.10      259.25       96.80 o
  -6  -1   8      285.20      197.73       47.40 o
  -5  -1   8      364.40      440.79       47.60 o
  -4  -1   8       -7.80       53.22       26.60 <
  -3  -1   8      285.70      255.83       19.80 o
  -2  -1   8     1177.90     1066.54       67.60 o
  -1  -1   8       16.30       10.03       16.30 <
   0  -1   8       16.90       52.35       19.60 <
   1  -1   8      511.70      515.12       31.40 o
   2  -1   8       25.70        7.68       17.30 <
   3  -1   8      952.50      890.51       47.10 o
   4  -1   8      296.80      324.52       28.10 o
   5  -1   8       74.50       58.78       24.60 o
   6  -1   8       16.40       13.85       22.40 <
   7  -1   8      356.00      427.33       44.80 o
   8  -1   8      335.40      408.58       24.70 o
   9  -1   8      210.90      338.77       69.20 o
  10  -1   8      458.50      479.19       95.90 o
  11  -1   8      230.00      312.53      136.20 <
  -7   0   8      182.20      212.26       68.50 <
  -6   0   8      -53.30        1.04       36.80 <
  -5   0   8      678.00      551.26       46.30 o
  -4   0   8      156.30      170.34       30.20 o
  -3   0   8       55.00       17.61       23.80 <
  -2   0   8      752.80      536.38       41.40 o
  -1   0   8     1101.10      992.36       51.00 o
   0   0   8     3838.60     3366.77      128.60 o
   1   0   8      243.70      278.14       22.60 o
   2   0   8       45.20       28.44        8.20 o
   3   0   8      160.20      144.15       20.80 o
   4   0   8       -5.00       38.10       18.40 <
   5   0   8      382.30      388.30       34.90 o
   6   0   8       11.50       10.36       25.70 <
   7   0   8     1779.80     1668.61       53.60 o
   8   0   8        4.20        0.03       17.80 <
   9   0   8        4.50       23.28       28.30 <
  10   0   8       66.50       29.19       75.40 <
  11   0   8       23.50       51.22      129.00 <
  -7   1   8      621.20      558.84       83.10 o
  -6   1   8      124.70       82.68       49.90 <
  -5   1   8      279.90      311.75       35.60 o
  -4   1   8       38.10       31.99       16.20 <
  -3   1   8       66.90       33.75       39.40 <
  -2   1   8      617.40      568.50       38.00 o
  -1   1   8      108.70       68.80       19.70 o
   0   1   8       11.80        6.14       15.10 <
   1   1   8      114.70       96.27       23.80 o
   2   1   8       99.10      108.90       10.20 o
   3   1   8       33.70       18.59       17.60 <
   4   1   8     1018.10      970.82       47.60 o
   5   1   8      -19.10        7.31       20.20 <
   6   1   8      166.00      250.51       26.70 o
   7   1   8      136.80      117.52       17.90 o
   8   1   8       94.10      109.20       20.20 o
   9   1   8       71.60      128.09       25.50 <
  10   1   8      -54.40        8.90      114.80 <
  11   1   8      531.10      451.50      119.70 o
  -7   2   8      130.40      216.53       57.10 <
  -6   2   8     2066.80     1987.19      130.50 o
  -5   2   8      469.40      529.34       28.60 o
  -4   2   8     2787.50     2684.84       78.20 o
  -3   2   8      642.90      638.76       37.00 o
  -2   2   8      837.30      758.53       35.90 o
  -1   2   8     2733.90     2718.40       77.30 o
   0   2   8       65.40       57.47       20.10 o
   1   2   8      205.40      234.91       24.00 o
   2   2   8       64.80       74.93       12.90 o
   3   2   8       28.90       16.57       12.30 <
   4   2   8     1141.10     1088.78       50.90 o
   5   2   8       12.70       25.21       29.00 <
   6   2   8       12.00       12.65       13.50 <
   7   2   8      372.10      351.06       21.30 o
   8   2   8        7.80       40.37       23.50 <
   9   2   8      134.30      178.72       30.00 o
  10   2   8        0.10        4.41       62.42 <
  11   2   8      104.30        1.21       65.60 <
  -7   3   8      444.40      568.01       80.40 o
  -6   3   8      724.50      722.92       71.10 o
  -5   3   8     3642.00     3615.59      102.70 o
  -4   3   8      866.10      861.48       33.00 o
  -3   3   8     3572.70     3389.82      100.10 o
  -2   3   8     1916.30     1599.89       61.90 o
  -1   3   8     3204.60     3148.29       87.90 o
   0   3   8     8653.60     8329.09      219.60 o
   1   3   8     1606.00     1592.48       46.40 o
   2   3   8      755.10      830.65       28.90 o
   3   3   8      301.50      350.03       20.70 o
   4   3   8     1056.10     1194.29       41.00 o
   5   3   8       44.40        8.15       20.40 <
   6   3   8       32.10       32.40       13.70 <
   7   3   8       79.50       55.48       26.20 o
   8   3   8       59.20       39.71       25.60 <
   9   3   8      182.10      200.47       35.30 o
  10   3   8       14.90       69.76       32.50 <
  11   3   8        3.80        0.35       57.20 <
  -5   4   8     1978.60     2091.97       71.80 o
  -4   4   8     1255.90     1279.24       50.30 o
  -3   4   8     3790.80     3891.15      132.50 o
  -2   4   8     6492.50     6301.16      176.90 o
  -1   4   8       61.00       34.12       20.70 <
   0   4   8    17301.90    17286.23      401.90 o
   1   4   8        0.70       14.01       24.10 <
   2   4   8     8413.70     8298.93      186.50 o
   3   4   8    10783.50    10687.48      275.20 o
   4   4   8      277.00      352.78       25.80 o
   5   4   8     7543.20     7096.51      246.90 o
   6   4   8       72.40       42.29       22.10 o
   7   4   8      561.50      592.70       32.90 o
   8   4   8     1064.70     1045.86       58.40 o
   9   4   8       25.00        9.46       36.30 <
  10   4   8      -34.00        0.19       41.80 <
  -6   5   8      158.30       76.87       60.00 <
  -5   5   8      256.30      260.68       40.50 o
  -4   5   8     1714.80     1802.26       62.00 o
  -3   5   8      281.00      303.75       25.40 o
  -2   5   8      344.70      400.62       32.10 o
  -1   5   8     5877.20     5612.30      190.50 o
   0   5   8        3.70        0.88       17.30 <
   1   5   8    10326.80     9863.49      268.30 o
   2   5   8     5988.00     5724.23      185.30 o
   3   5   8      467.50      542.33       28.20 o
   4   5   8     6137.00     6022.20      182.10 o
   5   5   8      118.30      155.75       29.50 o
   6   5   8     1654.10     1696.26       61.40 o
   7   5   8      631.50      665.56       39.80 o
   8   5   8      421.40      480.97       46.40 o
   9   5   8      197.80      206.15       42.60 o
  10   5   8      142.40      199.54       79.40 <
  -5   6   8      -24.70        0.10       55.90 <
  -4   6   8       97.50       58.44       35.40 <
  -3   6   8      -19.90        0.06       22.60 <
  -2   6   8      540.10      563.39       39.20 o
  -1   6   8        6.70        2.99       16.70 <
   0   6   8      295.60      326.53       23.80 o
   1   6   8       33.40       11.16       19.00 <
   2   6   8      265.00      207.47       23.60 o
   3   6   8        3.20       14.02       18.60 <
   4   6   8      309.70      346.89       32.10 o
   5   6   8       64.40       91.94       30.20 <
   6   6   8      -27.50        2.12       30.40 <
   7   6   8      688.20      801.29       44.40 o
   8   6   8      -20.60        4.76       36.40 <
   9   6   8      145.50      174.73       38.60 o
  10   6   8        9.60       54.84       47.60 <
  -4   7   8       56.20       42.62       52.40 <
  -3   7   8      -13.70        0.11       32.30 <
  -2   7   8       33.50       26.08       27.10 <
  -1   7   8      -17.50        4.05       18.70 <
   0   7   8       17.10       26.22       17.60 <
   1   7   8      262.20      314.89       24.30 o
   2   7   8       81.00       96.74       22.30 o
   3   7   8       99.20       82.54       25.00 o
   4   7   8       54.30       52.78       27.40 <
   5   7   8       10.60       48.68       31.40 <
   6   7   8      154.60      197.11       36.20 o
   7   7   8       53.00       68.08       38.40 <
   8   7   8       22.20       16.52       33.80 <
   9   7   8      249.40      328.92       66.40 o
  -3   8   8      714.20        0.00      117.80 o
  -2   8   8      117.70       72.38       43.90 <
  -1   8   8       89.70      103.70       28.80 o
   0   8   8      513.30      567.52       41.40 o
   1   8   8      488.20      504.72       41.40 o
   2   8   8       20.70        1.42       20.70 <
   3   8   8       67.60        6.09       27.50 <
   4   8   8      -12.80        0.55       28.50 <
   5   8   8       41.30       31.90       35.40 <
   6   8   8      -11.10       11.82       41.60 <
   7   8   8      -15.10       38.96       38.70 <
   8   8   8      442.30      458.51       84.50 o
  -1   9   8      -71.00        0.43       49.80 <
   0   9   8      153.10        1.64       74.30 <
   1   9   8      219.00      254.74       76.40 <
   2   9   8      155.20      110.57       38.50 o
   3   9   8       98.50       78.55       43.60 <
   4   9   8      -30.90        2.25       43.50 <
   5   9   8       42.00       18.13       61.90 <
   6   9   8       -3.10        5.45       56.10 <
   7   9   8       74.70       50.34       59.70 <
   3  10   8      144.20       61.52      210.40 <
  -2  -9   9      -12.50       29.58       78.70 <
  -1  -9   9       10.40       60.76       94.00 <
   0  -9   9      379.80      383.51       80.90 o
   1  -9   9       25.00       97.86       69.90 <
   2  -9   9      -18.00        1.24       62.00 <
   3  -9   9      253.80      159.54       67.80 o
  -3  -8   9       80.80       43.92       58.90 <
  -2  -8   9      632.20      517.38       62.90 o
  -1  -8   9      117.00       25.75       59.90 <
   0  -8   9      643.30      575.59       79.90 o
   1  -8   9     1088.00     1057.05       55.60 o
   2  -8   9      -63.90        1.87       32.40 <
   3  -8   9      147.80      418.58       33.90 o
   4  -8   9      106.10      253.63       50.50 <
   5  -8   9       43.80       62.03       62.70 <
  -4  -7   9       43.10       12.26       75.40 <
  -3  -7   9       33.20       26.93       31.90 <
  -2  -7   9       -0.70        0.76       64.09 <
  -1  -7   9       -5.30       63.65       20.40 <
   0  -7   9      293.80      361.59       28.20 o
   1  -7   9       65.00       51.22       29.80 <
   2  -7   9     1114.70      934.65       52.80 o
   3  -7   9      326.70      354.40       33.50 o
   4  -7   9      123.10      116.51       38.00 o
   5  -7   9      -65.00       27.88       36.60 <
   6  -7   9      785.70      890.81       90.90 o
   7  -7   9       72.40      275.54       94.90 <
  -5  -6   9       58.50        0.04       76.30 <
  -4  -6   9       30.30        3.08       46.10 <
  -3  -6   9      101.10       54.45       44.00 <
  -2  -6   9       93.50      102.62       40.10 <
  -1  -6   9      390.00      484.41       38.70 o
   0  -6   9       -4.80       15.32       19.20 <
   1  -6   9       34.30       39.77       21.10 <
   2  -6   9      -18.60        2.47       23.70 <
   3  -6   9       38.50        9.33       24.00 <
   4  -6   9       43.90       34.96       27.70 <
   5  -6   9      971.00      931.10       63.70 o
   6  -6   9        5.20       53.33       46.80 <
   7  -6   9      723.80      893.49      120.10 o
   8  -6   9      168.60      141.74       81.70 <
  -6  -5   9      460.70      437.56       90.40 o
  -5  -5   9       85.20       98.42       63.40 <
  -4  -5   9      260.10      233.74       90.40 <
  -3  -5   9       -9.40       60.32       50.60 <
  -2  -5   9       36.30       28.53       22.20 <
  -1  -5   9       26.30        4.97       17.10 <
   0  -5   9       -4.10        4.31       15.70 <
   1  -5   9      638.60      649.05       29.00 o
   2  -5   9      633.90      593.33       37.00 o
   3  -5   9      526.40      567.16       38.70 o
   4  -5   9     1258.30     1201.26       69.20 o
   5  -5   9       37.10       13.84       34.30 <
   6  -5   9      102.60      178.90       41.70 <
   7  -5   9      181.20      145.56       74.40 <
   8  -5   9       94.70       91.54       71.60 <
   9  -5   9       84.80        1.98       91.30 <
  -6  -4   9       32.00        0.10       70.90 <
  -5  -4   9       62.90      156.76       57.40 <
  -4  -4   9      294.10      289.47       63.30 o
  -3  -4   9      -27.60        5.68       38.60 <
  -2  -4   9      852.00      952.57       48.20 o
  -1  -4   9       -4.80        3.37       16.50 <
   0  -4   9     2071.70     2173.25       59.90 o
   1  -4   9      693.80      669.97       31.20 o
   2  -4   9      442.10      410.62       31.40 o
   3  -4   9       12.10       11.82       20.30 <
   4  -4   9      117.90      158.36       25.30 o
   5  -4   9      512.30      570.41       38.10 o
   6  -4   9        3.90        3.50       29.90 <
   7  -4   9       17.60      121.43       36.20 <
   8  -4   9      105.90      146.07       52.10 <
   9  -4   9     -135.60       27.77       90.60 <
  -6  -3   9       10.10        0.88       51.70 <
  -5  -3   9        9.80       37.79       50.80 <
  -4  -3   9       82.70      135.26       52.90 <
  -3  -3   9      271.40      395.83       37.90 o
  -2  -3   9        9.20       11.14       17.80 <
  -1  -3   9      211.10      176.80       25.90 o
   0  -3   9      127.40      131.49       16.60 o
   1  -3   9      451.10      432.81       22.60 o
   2  -3   9      368.90      484.33       27.30 o
   3  -3   9      176.40      173.56       24.10 o
   4  -3   9     3184.30     2908.11       94.60 o
   5  -3   9      438.50      369.24       35.40 o
   6  -3   9      132.00      171.92       29.80 o
   7  -3   9      181.00      159.98       53.10 o
   8  -3   9      276.70      326.48       94.20 <
   9  -3   9        3.60        8.39       64.90 <
  10  -3   9        5.10        5.36       96.80 <
  -7  -2   9      -64.90        3.09       79.00 <
  -6  -2   9      -78.70       22.50       67.50 <
  -5  -2   9       27.80       45.55       64.40 <
  -4  -2   9       68.80      122.74       48.00 <
  -3  -2   9       21.20       44.85       12.90 <
  -2  -2   9       79.80       65.12       23.70 o
  -1  -2   9        8.30       28.77       19.80 <
   0  -2   9       18.10        3.20       18.90 <
   1  -2   9       43.60       47.11       14.60 o
   2  -2   9     3783.40     3700.01      146.40 o
   3  -2   9       46.10       65.85       21.90 <
   4  -2   9     1573.70     1477.07       70.40 o
   5  -2   9      253.90      291.97       35.70 o
   6  -2   9     1088.60     1022.64       65.90 o
   7  -2   9      215.40      328.28       35.40 o
   8  -2   9        1.60       54.15       54.40 <
   9  -2   9      164.30       12.65      106.00 <
  10  -2   9       82.20        5.95      111.00 <
  -7  -1   9       32.60       94.71       76.00 <
  -6  -1   9      237.10       94.28       72.10 o
  -5  -1   9      -18.30        2.66       42.80 <
  -4  -1   9      -11.70        0.37       39.70 <
  -3  -1   9      727.10      729.88       32.20 o
  -2  -1   9       81.80      118.00       23.20 o
  -1  -1   9      100.90      158.92       26.70 o
   0  -1   9       16.10       68.78       19.80 <
   1  -1   9       21.20       41.91       19.20 <
   2  -1   9     2436.90     2532.49       96.00 o
   3  -1   9     3123.00     2854.79      108.50 o
   4  -1   9     1662.40     1729.44       68.40 o
   5  -1   9      546.50      600.71       39.50 o
   6  -1   9        2.50       20.12       25.70 <
   7  -1   9      442.60      508.24       46.20 o
   8  -1   9      121.60      162.89       77.00 <
   9  -1   9      188.40       96.87       64.80 <
  10  -1   9      -42.30        6.11       86.00 <
  -7   0   9      282.70      212.05       82.70 o
  -6   0   9      409.30      306.56       68.00 o
  -5   0   9       58.10      107.07       61.50 <
  -4   0   9       47.20      122.55       35.40 <
  -3   0   9      314.40      425.83       34.60 o
  -2   0   9       26.00       34.89       25.50 <
  -1   0   9      489.30      679.50       38.70 o
   0   0   9      497.30      566.62       34.40 o
   1   0   9      625.90      661.11       41.70 o
   2   0   9     5115.60     4872.39      132.20 o
   3   0   9      300.00      206.42       28.50 o
   4   0   9      421.10      459.06       34.20 o
   5   0   9     1497.70     1348.92       69.80 o
   6   0   9      951.80     1027.35       62.40 o
   7   0   9      784.80      770.19       52.30 o
   8   0   9     1959.50     1750.30      139.70 o
   9   0   9      -71.60        0.48       78.60 <
  10   0   9       45.20        2.06       83.70 <
  -6   1   9      227.90       92.53       77.10 o
  -5   1   9      119.80       93.39       51.40 <
  -4   1   9       44.60       30.73       18.50 <
  -3   1   9      -25.80        2.92       30.40 <
  -2   1   9       27.20       74.36       26.70 <
  -1   1   9      236.60      265.57       31.50 o
   0   1   9       18.90       15.18       22.00 <
   1   1   9      549.40      547.86       35.00 o
   2   1   9      101.20      115.68       13.20 o
   3   1   9       38.50       20.64       25.70 <
   4   1   9      534.40      593.93       42.60 o
   5   1   9       40.40       21.69       27.40 <
   6   1   9      -30.80       20.63       41.70 <
   7   1   9     2165.20     2357.93       88.40 o
   8   1   9       21.00        0.00       16.50 <
   9   1   9      158.90      213.47       26.10 o
  10   1   9      545.30      490.50      100.50 o
  11   1   9      149.70      268.91      111.60 <
  -6   2   9      702.50      736.34       80.90 o
  -5   2   9      146.90      184.23       52.40 <
  -4   2   9       90.10       75.69       21.70 o
  -3   2   9       53.80       55.11       27.60 <
  -2   2   9        5.20       28.62       22.10 <
  -1   2   9       28.80        1.45       20.20 <
   0   2   9     1832.60     1622.61       73.10 o
   1   2   9       57.40       78.40       13.80 o
   2   2   9      104.60       79.63       22.60 o
   3   2   9       18.70       13.50       13.60 <
   4   2   9       11.00        0.52       22.40 <
   5   2   9      -11.40       18.71       27.70 <
   6   2   9      363.20      397.31       43.90 o
   7   2   9       67.50       89.22       21.80 o
   8   2   9      -10.90        0.20       14.70 <
   9   2   9      529.60      559.63       38.60 o
  10   2   9      231.70      252.35      113.40 <
  -6   3   9       47.80       63.54       65.70 <
  -5   3   9      501.60      383.93       77.60 o
  -4   3   9       23.30       24.15       25.10 <
  -3   3   9       55.50       55.45       27.70 <
  -2   3   9     1056.20     1009.82       46.40 o
  -1   3   9      503.30      466.87       30.50 o
   0   3   9       -9.20       11.17       16.50 <
   1   3   9      313.90      373.61       21.20 o
   2   3   9      767.40      790.73       27.10 o
   3   3   9      503.80      545.77       23.70 o
   4   3   9       -8.00        4.16       18.10 <
   5   3   9     1530.90     1565.17       60.10 o
   6   3   9      238.60      285.37       26.20 o
   7   3   9      296.70      405.67       27.70 o
   8   3   9      286.00      205.34       34.60 o
   9   3   9       74.70       52.87       36.00 <
  10   3   9      -52.50       16.28       72.70 <
  -5   4   9       73.40       45.36       56.70 <
  -4   4   9       14.30        0.00       27.50 <
  -3   4   9      200.50      156.24       37.10 o
  -2   4   9       36.70       79.87       23.20 <
  -1   4   9        0.20       13.07       16.28 <
   0   4   9      539.40      476.53       26.50 o
   1   4   9     2226.50     2075.86       67.80 o
   2   4   9      238.50      276.15       18.60 o
   3   4   9       -3.00        9.88       14.70 <
   4   4   9      487.70      510.53       33.40 o
   5   4   9      450.20      431.71       37.90 o
   6   4   9      388.10      459.87       43.80 o
   7   4   9       61.00        3.13       52.90 <
   8   4   9       82.90       62.20       30.30 <
   9   4   9       46.50       27.48       29.50 <
  10   4   9       37.50       49.74       87.40 <
  -5   5   9      245.30      220.64       67.80 o
  -4   5   9       38.10        1.41       36.40 <
  -3   5   9       -9.40       21.30       29.40 <
  -2   5   9       16.10       14.35       28.60 <
  -1   5   9       68.20       69.75       26.90 <
   0   5   9      154.00      169.73       21.10 o
   1   5   9       23.00        1.07       21.90 <
   2   5   9       25.90       47.88       15.20 <
   3   5   9      415.70      427.85       32.10 o
   4   5   9       70.20       61.61       21.40 o
   5   5   9      358.90      215.86       64.20 o
   6   5   9       84.20       48.22       38.50 <
   7   5   9       27.70        5.46       63.10 <
   8   5   9      540.60      572.85       57.90 o
   9   5   9      107.80      156.35       86.30 <
  10   5   9       39.60       12.81       95.20 <
  -4   6   9      -19.00        6.52       34.70 <
  -3   6   9       65.30        7.04       37.10 <
  -2   6   9       38.90       21.81       29.20 <
  -1   6   9      293.70      381.84       31.80 o
   0   6   9      199.20      231.05       21.80 o
   1   6   9      349.40      357.99       38.80 o
   2   6   9      101.90       74.44       25.10 o
   3   6   9      242.90      258.68       27.80 o
   4   6   9      667.70      534.30       38.80 o
   5   6   9      136.30       77.83       34.50 o
   6   6   9       40.40       59.67       32.60 <
   7   6   9       91.00      125.04       76.00 <
   8   6   9       54.90       48.65       45.70 <
   9   6   9       28.30      108.89       81.70 <
  -3   7   9       18.40       14.43       26.40 <
  -2   7   9      381.00      316.45       45.90 o
  -1   7   9      127.70      112.92       31.70 o
   0   7   9       11.90       12.26       21.20 <
   1   7   9      422.40      329.15       31.90 o
   2   7   9      257.30      260.02       33.60 o
   3   7   9     2766.10     2548.56       92.30 o
   4   7   9     1514.00     1372.35       62.60 o
   5   7   9      191.30      164.75       45.00 o
   6   7   9      419.00      529.19       49.90 o
   7   7   9      284.00      187.17       81.00 o
   8   7   9     1117.50     1024.51       88.10 o
   9   7   9      166.10      111.02      101.40 <
  -1   8   9       78.90        1.03       74.50 <
   0   8   9       57.00        0.14       46.10 <
   1   8   9       80.20       17.98       42.30 <
   2   8   9      269.30      261.69       43.10 o
   3   8   9      803.60      764.54       46.60 o
   4   8   9       -0.70        0.10       56.89 <
   5   8   9      160.10      186.84       41.30 o
   6   8   9       -3.10       47.26       76.20 <
   7   8   9     1151.30     1175.94      140.00 o
   8   8   9        1.60        1.34       44.60 <
   1   9   9       90.70       23.23       96.30 <
   2   9   9       38.00        8.08       69.40 <
   3   9   9       67.00       43.61       47.70 <
   4   9   9       62.60       46.28       46.50 <
   5   9   9      180.40      154.49       85.60 <
   6   9   9       29.60       57.83       47.90 <
  -2  -8  10      143.60      176.23       73.60 <
  -1  -8  10      -35.50        1.89       74.90 <
   0  -8  10       32.30      187.41       75.40 <
   1  -8  10       -0.80       61.66      134.52 <
   2  -8  10      831.60      966.14       85.70 o
   3  -8  10       56.10      506.91       37.80 <
   4  -8  10      154.80       88.27       58.20 <
  -3  -7  10      151.60      186.52       66.40 <
  -2  -7  10       50.00       31.15       60.50 <
  -1  -7  10      700.30      659.46       90.50 o
   0  -7  10      321.00      320.08       49.50 o
   1  -7  10     3451.70     3090.38      165.30 o
   2  -7  10     1070.70      951.01       62.00 o
   3  -7  10      -26.70      170.79       30.90 <
   4  -7  10     1747.90     1313.72      208.00 o
   5  -7  10       96.70      158.21       66.10 <
   6  -7  10     2378.90     2430.86      128.90 o
  -4  -6  10      117.90       40.08       66.20 <
  -3  -6  10      271.10      184.59       62.80 o
  -2  -6  10      -34.70       51.85       60.20 <
  -1  -6  10       42.00      101.82       37.10 <
   0  -6  10        5.50       17.29       32.50 <
   1  -6  10      452.30      477.39       41.50 o
   2  -6  10       -0.20        4.52       26.92 <
   3  -6  10       24.80       31.97       33.40 <
   4  -6  10       12.70       47.15       35.60 <
   5  -6  10      643.50      511.04       89.60 o
   6  -6  10      244.80      317.50       86.70 <
   7  -6  10      -20.50      108.47       72.10 <
  -4  -5  10      125.40      110.50       58.80 <
  -3  -5  10       47.40      154.54       57.40 <
  -2  -5  10      144.00      234.15       24.90 o
  -1  -5  10        9.10       16.43       23.50 <
   0  -5  10        5.80       29.14       25.00 <
   1  -5  10      -19.90        0.10       17.40 <
   2  -5  10      199.30      298.39       29.20 o
   3  -5  10       19.40       25.36       30.60 <
   4  -5  10      -12.70        0.04       29.30 <
   5  -5  10       49.70      107.05       39.20 <
   6  -5  10      159.10      251.73       75.00 <
   7  -5  10       62.40        3.69       83.00 <
   8  -5  10     -124.20        4.37      100.10 <
  -5  -4  10      611.60      575.83       77.20 o
  -4  -4  10       54.40       21.48       72.60 <
  -3  -4  10      -10.10        0.19       52.80 <
  -2  -4  10      488.00      560.35       38.50 o
  -1  -4  10       -3.90       19.38       19.80 <
   0  -4  10       53.60       26.50       21.00 <
   1  -4  10      648.40      692.20       30.50 o
   2  -4  10     1264.00     1145.17       62.90 o
   3  -4  10       49.10        0.65       25.10 <
   4  -4  10       -5.50        5.36       29.90 <
   5  -4  10      -32.40       56.96       29.30 <
   6  -4  10      253.00      366.87       60.40 o
   7  -4  10       35.40       68.18       80.40 <
   8  -4  10        7.20        1.33      100.70 <
   9  -4  10      -29.10       20.58       66.10 <
  -5  -3  10       -0.60      108.98       82.11 <
  -4  -3  10       23.50       40.63       62.20 <
  -3  -3  10      -77.20        8.98       55.50 <
  -2  -3  10       73.20       80.63       24.70 o
  -1  -3  10      -17.50       21.95       22.80 <
   0  -3  10      491.70      547.47       27.50 o
   1  -3  10       -2.90        3.80       13.90 <
   2  -3  10       12.70       38.09       25.50 <
   3  -3  10        4.70       21.72       24.10 <
   4  -3  10      668.00      708.59       46.20 o
   5  -3  10       -8.00       22.37       24.70 <
   6  -3  10      406.10      348.77       63.70 o
   7  -3  10      184.00      193.65       58.20 o
   8  -3  10       48.20      116.68       71.30 <
   9  -3  10       27.50        9.41       83.40 <
  -6  -2  10       45.20       76.41       71.70 <
  -5  -2  10      855.20      852.15       96.00 o
  -4  -2  10      -11.70        0.71       49.50 <
  -3  -2  10     1096.00     1171.54       45.70 o
  -2  -2  10      263.00      232.02       33.80 o
  -1  -2  10     1542.40     1706.64       59.60 o
   0  -2  10      430.70      507.48       37.60 o
   1  -2  10      818.00      790.48       36.00 o
   2  -2  10       -6.20       19.69       21.30 <
   3  -2  10      859.60      856.55       45.50 o
   4  -2  10      -47.50        1.10       31.40 <
   5  -2  10      374.60      513.28       38.90 o
   6  -2  10       94.60      233.96       39.90 <
   7  -2  10      114.70       34.72       71.00 <
   8  -2  10       10.10      101.86       62.60 <
   9  -2  10       76.50       55.36       75.50 <
  -6  -1  10      202.40      312.69       75.50 <
  -5  -1  10      -23.90        6.83       70.50 <
  -4  -1  10       81.70      195.48       45.10 <
  -3  -1  10       79.00       73.67       23.00 o
  -2  -1  10       25.60       80.00       27.80 <
  -1  -1  10      550.40      546.04       47.20 o
   0  -1  10       36.40       89.39       22.30 <
   1  -1  10      335.70      373.41       36.20 o
   2  -1  10     1851.90     1997.95       84.00 o
   3  -1  10        4.40        2.06       23.60 <
   4  -1  10      328.70      331.98       36.70 o
   5  -1  10       94.50       63.97       30.90 o
   6  -1  10      -39.50       19.47       43.80 <
   7  -1  10      -55.30       99.03       61.80 <
   8  -1  10      166.10      183.84       71.60 <
   9  -1  10       71.80        2.78       77.10 <
  10  -1  10     -218.70       19.10       86.70 <
  -6   0  10       17.40       18.15       62.20 <
  -5   0  10       16.10       24.04       61.10 <
  -4   0  10      350.70      384.59       59.40 o
  -3   0  10       50.60       84.74       39.60 <
  -2   0  10      833.70     1028.30       51.90 o
  -1   0  10      395.70      580.78       40.00 o
   0   0  10       61.30       52.57       24.30 <
   1   0  10     2598.30     3276.54      116.00 o
   2   0  10      354.70      547.29       17.60 o
   3   0  10     5168.80     5440.25      214.90 o
   4   0  10     3871.70     3927.34      152.10 o
   5   0  10      575.70      718.33       42.50 o
   6   0  10     8093.20     7858.05      258.30 o
   7   0  10      489.60      578.27       66.30 o
   8   0  10     2012.20     2038.71      142.80 o
   9   0  10      718.60      571.32      116.90 o
  10   0  10       38.10       85.01      109.00 <
  -6   1  10      194.90       98.86       60.50 o
  -5   1  10       34.60        0.09       55.00 <
  -4   1  10       52.50      127.07       46.40 <
  -3   1  10       34.90       17.15       54.30 <
  -2   1  10      148.20      194.60       35.40 o
  -1   1  10       22.40        5.09       28.70 <
   0   1  10      496.20      598.86       45.80 o
   1   1  10      161.20      153.08       27.30 o
   2   1  10     3276.00     3748.13      109.70 o
   3   1  10       56.20       77.39       30.80 <
   4   1  10       68.80      134.05       28.80 <
   5   1  10     2057.10     2344.65       90.60 o
   6   1  10      173.00      199.33       43.10 o
   7   1  10     2941.10     3002.23      173.30 o
   8   1  10       74.40       47.63       88.60 <
   9   1  10      285.70      239.43       83.40 o
  10   1  10      411.60      213.47      126.50 o
  -5   2  10      404.80      312.04       82.70 o
  -4   2  10       98.40       59.31       27.20 o
  -3   2  10      -50.10       27.60       37.90 <
  -2   2  10      342.90      336.52       32.40 o
  -1   2  10      822.70      915.30       42.30 o
   0   2  10      192.90      244.67       34.40 o
   1   2  10        5.20        1.48       15.60 <
   2   2  10       35.60       10.65       14.50 <
   3   2  10       37.60       34.92       15.50 <
   4   2  10      423.40      492.96       36.90 o
   5   2  10      684.00      816.44       54.70 o
   6   2  10       -6.60       27.71       38.80 <
   7   2  10      589.80      612.76       45.00 o
   8   2  10       39.70       19.03       60.70 <
   9   2  10       15.60        0.06       42.20 <
  10   2  10      892.80      731.67      123.10 o
  -5   3  10      227.00       64.98       73.20 o
  -4   3  10      710.50      742.42       50.70 o
  -3   3  10      -32.80       21.18       34.80 <
  -2   3  10       54.20       69.36       26.00 <
  -1   3  10      160.90      209.54       27.50 o
   0   3  10      171.00      197.77       26.40 o
   1   3  10       38.20       29.35       19.60 <
   2   3  10      -17.30        0.90       13.00 <
   3   3  10      701.20      716.55       33.40 o
   4   3  10       26.80        6.29       21.70 <
   5   3  10       28.30       57.88       21.60 <
   6   3  10       19.70        4.87       23.70 <
   7   3  10      143.10      182.61       31.80 o
   8   3  10       50.10        0.05       80.10 <
   9   3  10      -46.40        7.24       84.30 <
  10   3  10       31.20       27.09      112.40 <
  -5   4  10       52.70      113.37       58.10 <
  -4   4  10      480.40      482.73       48.50 o
  -3   4  10      -23.90        6.90       37.60 <
  -2   4  10       35.50       56.74       26.90 <
  -1   4  10      187.00      226.36       29.40 o
   0   4  10      595.50      718.13       32.40 o
   1   4  10     1049.40      954.16       45.30 o
   2   4  10       90.60       72.77       19.50 o
   3   4  10      406.20      338.79       25.90 o
   4   4  10       40.00       10.68       20.70 <
   5   4  10       58.00      141.83       22.60 <
   6   4  10      130.20      232.77       40.00 o
   7   4  10       19.30       82.78       60.50 <
   8   4  10      -16.30       16.67       65.20 <
   9   4  10       16.60       67.10       85.20 <
  10   4  10      -21.10       27.33       86.40 <
  -4   5  10       16.40      161.91       62.70 <
  -3   5  10      139.70       42.08       58.00 <
  -2   5  10       66.70       21.44       33.40 <
  -1   5  10       96.10      114.00       25.80 o
   0   5  10        8.20        1.84       26.80 <
   1   5  10      161.50      216.81       24.50 o
   2   5  10      155.70      167.33       23.50 o
   3   5  10       42.30       81.05       25.50 <
   4   5  10       11.80       18.17       27.60 <
   5   5  10      171.10      172.46       35.10 o
   6   5  10      338.40      298.61       62.20 o
   7   5  10      -26.00        0.04       55.00 <
   8   5  10      264.50      298.58       79.10 o
   9   5  10       49.00      127.84       88.60 <
  -3   6  10       68.10        9.08       49.90 <
  -2   6  10      763.40      710.80       58.30 o
  -1   6  10       32.50       24.80       35.10 <
   0   6  10      102.90      169.55       24.50 o
   1   6  10      564.60      577.27       41.50 o
   2   6  10      402.60      480.41       37.00 o
   3   6  10      -10.50       25.40       24.00 <
   4   6  10       21.80        1.19       31.00 <
   5   6  10      148.70      167.12       44.40 o
   6   6  10       46.20       57.61       77.50 <
   7   6  10       51.10       37.43       66.90 <
   8   6  10     1531.00      187.81      501.40 o
   9   6  10     -101.20        8.57       78.30 <
  -1   7  10      170.50      192.52       39.60 o
   0   7  10      101.80       88.58       38.40 <
   1   7  10      696.30      710.05       51.30 o
   2   7  10        2.30        0.16       17.60 <
   3   7  10     2283.10     2202.05       68.30 o
   4   7  10       -7.60       29.60       33.30 <
   5   7  10      -12.70      142.87       45.80 <
   6   7  10      840.90      618.17      106.60 o
   7   7  10      135.10      200.69       76.40 <
   8   7  10     1340.30      425.47      296.30 o
   1   8  10       18.40        0.56       42.20 <
   2   8  10     1422.40     1285.42       84.90 o
   3   8  10       75.20      121.06       38.90 <
   4   8  10     1043.60      817.27       89.50 o
   5   8  10     1268.20     1076.94      137.80 o
   6   8  10      461.00      506.60      100.50 o
   7   8  10     1293.90     1349.48      171.50 o
   4   9  10       43.30       20.09       57.90 <
   5   9  10       41.70       48.83       84.10 <
  -1  -7  11      203.30      252.64       74.20 <
   0  -7  11       62.00      105.11       87.40 <
   1  -7  11      795.70      986.32       93.90 o
   2  -7  11       61.00        0.91       82.90 <
   3  -7  11       -1.60      145.54       30.30 <
   4  -7  11      648.60      639.72       92.10 o
  -2  -6  11       52.80        0.78       94.10 <
  -1  -6  11       76.60       43.06       81.30 <
   0  -6  11      263.90      238.66       47.00 o
   1  -6  11      -33.40       15.23       45.00 <
   2  -6  11       59.40       69.19       41.60 <
   3  -6  11       86.90      396.67       54.40 <
   4  -6  11     7163.80        4.35      862.60 x
   5  -6  11      395.40      406.55       93.10 o
   6  -6  11      -33.00        0.37       82.60 <
  -3  -5  11       15.60        0.04       86.60 <
  -2  -5  11       70.40       12.85       68.80 <
  -1  -5  11      180.60      358.04       65.90 <
   0  -5  11      -17.60       10.27       44.60 <
   1  -5  11       50.40       72.65       49.90 <
   2  -5  11        5.20       50.75       41.30 <
   3  -5  11      422.60      403.96       60.20 o
   4  -5  11       87.80       84.53       43.40 <
   5  -5  11      -37.70       27.34       73.60 <
   6  -5  11       -7.60       12.48       63.90 <
   7  -5  11     -115.60       15.05      102.20 <
  -4  -4  11     1023.70      882.87       97.70 o
  -3  -4  11       35.20       58.93       63.90 <
  -2  -4  11      235.60      158.40       68.80 o
  -1  -4  11     1078.80     1113.95       68.70 o
   0  -4  11      615.00      706.16       54.10 o
   1  -4  11      245.00      251.81       43.30 o
   2  -4  11      427.50      372.84       56.70 o
   3  -4  11      204.00      248.85       39.40 o
   4  -4  11       54.60       72.31       32.90 <
   5  -4  11      113.80       11.01       51.40 <
   6  -4  11       94.00      124.02       65.10 <
   7  -4  11      -61.80       30.25       74.80 <
  -4  -3  11      162.20        2.49       83.80 <
  -3  -3  11       51.80        0.00       49.30 <
  -2  -3  11      359.00      349.43       81.30 o
  -1  -3  11      398.50      321.71       46.80 o
   0  -3  11      627.10      644.54       39.60 o
   1  -3  11       20.00       30.70       15.20 <
   2  -3  11       15.60       40.45       37.10 <
   3  -3  11       -4.60        0.06       33.50 <
   4  -3  11      150.60      177.59       42.50 o
   5  -3  11       90.50       10.11       56.60 <
   6  -3  11       -9.10       26.18       56.90 <
   7  -3  11      153.10      170.40       83.80 <
   8  -3  11      135.10       46.08       90.60 <
  -4  -2  11       95.30       89.18       74.40 <
  -3  -2  11       53.60       17.67       63.10 <
  -2  -2  11       56.90       25.51       30.00 <
  -1  -2  11       11.10       10.25       32.30 <
   0  -2  11       76.00       94.34       39.70 <
   1  -2  11       21.10       29.16       20.40 <
   2  -2  11       -1.40        9.31       31.40 <
   3  -2  11      308.40      429.70       53.80 o
   4  -2  11       67.60       52.17       50.10 <
   5  -2  11       34.90        0.02       41.70 <
   6  -2  11       24.70       53.60       64.00 <
   7  -2  11      233.80      172.67       73.20 o
   8  -2  11      186.80      270.60      137.90 <
   9  -2  11      -18.50       39.61       84.90 <
  -5  -1  11      153.30        1.09       96.60 <
  -4  -1  11      539.60      574.51       82.70 o
  -3  -1  11      144.80       92.88       61.00 <
  -2  -1  11      701.30      788.52       54.90 o
  -1  -1  11      586.40      682.00       79.80 o
   0  -1  11      803.40      933.37       90.70 o
   1  -1  11     1184.30     1357.47       64.20 o
   2  -1  11        7.20        1.81       29.30 <
   3  -1  11      -39.20        9.88       26.20 <
   4  -1  11      574.30      609.92       78.90 o
   5  -1  11        6.50       62.66       39.70 <
   6  -1  11      -34.40        0.81       46.40 <
   7  -1  11      126.70      277.77       68.40 <
   8  -1  11      119.10      228.19       94.20 <
   9  -1  11       61.70       11.05       87.20 <
  -5   0  11      270.50      372.63       78.80 o
  -4   0  11      103.80       56.59       58.50 <
  -3   0  11      128.50      197.31       59.90 <
  -2   0  11      192.30      106.59       59.00 o
  -1   0  11      281.70      333.97       96.50 <
   0   0  11     1020.40     1274.80       62.30 o
   1   0  11       34.70      133.38       31.30 <
   2   0  11      130.30      150.28       28.60 o
   3   0  11       40.30       61.74       26.50 <
   4   0  11        2.30       72.99       34.10 <
   5   0  11      497.30      517.00       59.00 o
   6   0  11        7.20        1.12       49.60 <
   7   0  11     1740.10     1638.80      219.50 o
   8   0  11      -73.20       16.15       65.80 <
   9   0  11       75.00        3.37      102.60 <
  -4   1  11       96.00        4.22       72.40 <
  -3   1  11      320.10      272.87       62.50 o
  -2   1  11       90.80       92.60       50.70 <
  -1   1  11      353.10      332.33       56.30 o
   0   1  11      429.70      660.12       37.60 o
   1   1  11      462.20      503.60       29.40 o
   2   1  11     1236.10     1411.56       47.40 o
   3   1  11      565.70      766.76       50.60 o
   4   1  11      126.30      145.71       34.70 o
   5   1  11     1284.50     1522.91       95.50 o
   6   1  11      676.20      554.79       73.40 o
   7   1  11       95.40       73.45       92.20 <
   8   1  11      133.10       61.89       94.10 <
   9   1  11      103.90      269.91       90.40 <
  -4   2  11        9.20       23.87       82.80 <
  -3   2  11      -11.60       18.01       58.40 <
  -2   2  11       55.60       19.25       46.30 <
  -1   2  11       75.50       17.38       44.50 <
   0   2  11      167.40      189.95       27.80 o
   1   2  11      167.10      226.16       21.90 o
   2   2  11       42.90       71.80       19.50 <
   3   2  11      152.60      155.14       18.30 o
   4   2  11       90.90      121.15       35.40 <
   5   2  11      192.80      118.55       55.40 o
   6   2  11      233.80        3.43      112.80 <
   7   2  11      119.90      133.46       43.90 <
   8   2  11      121.70       21.42       74.00 <
   9   2  11        4.20       97.95       95.40 <
  -4   3  11      368.30      562.13       66.90 o
  -3   3  11      158.90      260.40       64.60 <
  -2   3  11       34.50        2.49       45.60 <
  -1   3  11      112.70      256.00       38.20 o
   0   3  11       63.90        2.69       27.10 <
   1   3  11       -0.10       14.31       12.52 <
   2   3  11        0.30        8.77       18.62 <
   3   3  11       12.40       11.71       16.10 <
   4   3  11      206.30      312.06       34.80 o
   5   3  11       -5.40       25.62       30.50 <
   6   3  11      -56.30       15.93       36.50 <
   7   3  11       26.80        5.77       65.80 <
   8   3  11       74.80        0.57       89.30 <
   9   3  11       53.40       74.94      102.30 <
  -3   4  11      774.10      678.20       93.50 o
  -2   4  11      168.60      273.70       57.90 <
  -1   4  11     1073.80      932.47       55.90 o
   0   4  11      381.60      360.86       36.50 o
   1   4  11     1540.20     1606.17       54.20 o
   2   4  11       93.30      140.24       18.70 o
   3   4  11      160.20      234.69       20.50 o
   4   4  11      -21.30       17.74       28.50 <
   5   4  11       15.00        4.79       40.20 <
   6   4  11       10.10        3.16       38.50 <
   7   4  11       18.50       80.32       67.20 <
   8   4  11      101.60      143.36       77.20 <
   9   4  11      294.40      335.89       73.00 o
  -3   5  11       83.40       45.34       65.80 <
  -2   5  11      -85.10        0.00       62.80 <
  -1   5  11       84.50      123.09       41.90 <
   0   5  11      270.30      338.52       32.00 o
   1   5  11      339.50      318.60       34.00 o
   2   5  11       15.80       30.16       17.60 <
   3   5  11      189.50      140.57       27.10 o
   4   5  11       94.60       60.50       59.70 <
   5   5  11       18.40       21.99       56.70 <
   6   5  11      -35.10        0.04       89.50 <
   7   5  11      181.10      155.39       82.50 <
   8   5  11       50.60       80.94       56.40 <
  -2   6  11       39.60       27.60       68.40 <
  -1   6  11       21.90        0.00       52.70 <
   0   6  11       27.70       37.36       44.80 <
   1   6  11      113.30      137.23       31.00 o
   2   6  11       39.00      207.36       23.50 <
   3   6  11      -15.90        8.74       28.80 <
   4   6  11      -29.40       21.00       44.20 <
   5   6  11      260.20      213.10       71.90 o
   6   6  11        5.40       55.59       70.60 <
   7   6  11      -75.80       42.14      108.30 <
   8   6  11       85.40       70.29       81.20 <
   0   7  11      106.40       68.73       55.10 <
   1   7  11      702.70      756.46       52.50 o
   2   7  11      -31.60        5.62       43.10 <
   3   7  11       11.00        8.73       45.20 <
   4   7  11       55.90        4.32       58.60 <
   5   7  11      -51.60        7.77       76.30 <
   6   7  11       84.20      125.40       80.90 <
   7   7  11      201.20      221.94      102.00 <
   2   8  11       95.90       81.03       74.10 <
   3   8  11      221.90      195.09       82.50 <
   4   8  11      536.90      453.98       84.10 o
   5   8  11      127.50      154.65       97.50 <
   0  -6  12      -46.80        3.01       96.00 <
   1  -6  12      250.80      115.37       80.20 o
   2  -6  12      109.70       79.24       93.50 <
   3  -6  12       15.80       65.11       28.30 <
   4  -6  12      196.20      324.97       63.40 o
  -1  -5  12       36.40      257.24       49.60 <
   0  -5  12      148.40      216.95       50.00 o
   1  -5  12      527.50      568.14       65.00 o
   2  -5  12      360.00      488.81       55.00 o
   3  -5  12      -24.80        1.32       29.00 <
   4  -5  12      171.80      825.49       71.80 <
   5  -5  12      259.00      154.07       87.60 o
  -2  -4  12      -22.60      114.23       74.20 <
  -1  -4  12      310.90      567.61       83.50 o
   0  -4  12      977.90     1122.25       75.00 o
   1  -4  12      732.90      697.73       60.50 o
   2  -4  12      559.40      553.18       76.20 o
   3  -4  12       77.90       51.38       37.60 <
   4  -4  12      184.80      657.91      106.20 <
   5  -4  12      -75.00       18.06       82.60 <
   6  -4  12      195.80       88.76       93.20 <
   7  -4  12      -68.10       14.23       71.70 <
  -2  -3  12     3698.80        0.28      701.80 x
  -1  -3  12      120.70      161.83       50.80 <
   0  -3  12      394.00      469.86       54.90 o
   1  -3  12      116.70      103.56       55.70 <
   2  -3  12      153.80      154.22       48.10 o
   3  -3  12     1034.60      932.80       72.60 o
   4  -3  12       75.80        8.12       53.70 <
   5  -3  12     2446.30     2016.09      137.60 o
   6  -3  12       67.50       62.70       94.70 <
   7  -3  12      544.80      494.54       97.10 o
  -3  -2  12      285.60      211.73       85.40 o
  -2  -2  12      -10.60        8.12       50.50 <
  -1  -2  12       70.90        2.99       48.10 <
   0  -2  12       35.80       19.92       30.90 <
   1  -2  12      -17.40       12.04       47.20 <
   2  -2  12      -39.30        9.38       62.50 <
   3  -2  12      287.60      405.95       60.00 o
   4  -2  12       47.70      101.38       42.50 <
   5  -2  12        3.50        1.88       71.70 <
   6  -2  12      141.20      173.31       69.00 <
   7  -2  12      111.80        5.84       93.40 <
   8  -2  12      395.90      370.32      123.40 o
  -3  -1  12      -24.10       69.96       74.70 <
  -2  -1  12        1.50       37.73       27.30 <
  -1  -1  12       52.50        9.95       31.80 <
   0  -1  12      227.20      359.62       57.50 o
   1  -1  12      159.20      229.93       58.80 <
   2  -1  12      -29.50        0.01       52.30 <
   3  -1  12      124.60      210.30       47.70 <
   4  -1  12       92.10      135.25       44.90 <
   5  -1  12      -83.70        5.12       58.00 <
   6  -1  12      -14.90       47.03       69.10 <
   7  -1  12      194.60      277.94       83.40 <
   8  -1  12       94.70        7.41       88.70 <
  -3   0  12      191.40       96.25       69.90 <
  -2   0  12      -32.00       26.63       35.70 <
  -1   0  12       68.70        0.10       36.20 <
   0   0  12       37.40       45.77       43.10 <
   1   0  12       19.40      146.01       42.10 <
   2   0  12      277.40      321.99      105.20 <
   3   0  12        4.70        4.87       51.80 <
   4   0  12        7.80       14.03       43.40 <
   5   0  12      678.90      597.65      106.90 o
   6   0  12      726.70      759.12       93.10 o
   7   0  12      100.00       20.39       78.00 <
   8   0  12      239.70      254.33       94.60 <
  -3   1  12       -3.70       13.09       43.20 <
  -2   1  12       95.80       47.74       64.20 <
  -1   1  12       -7.00       12.44       47.50 <
   0   1  12      246.40      355.34       55.80 o
   1   1  12      319.50      311.70       31.70 o
   2   1  12     1395.00     1257.56      161.40 o
   3   1  12      450.40      348.54       77.10 o
   4   1  12       84.10       37.44       67.80 <
   5   1  12     1064.70      844.10      110.60 o
   6   1  12      291.60      167.31       67.40 o
   7   1  12      290.60      139.36       95.40 o
   8   1  12      274.70      246.21       90.80 o
  -3   2  12     1308.80       62.38      304.00 o
  -2   2  12        9.50        0.53       53.80 <
  -1   2  12       40.00       14.05       89.10 <
   0   2  12        7.30        5.39       38.90 <
   1   2  12       31.90        0.42       30.20 <
   2   2  12      226.50      199.98       34.30 o
   3   2  12      176.00      233.28       53.10 o
   4   2  12       43.60       34.78       46.50 <
   5   2  12      110.30       65.53       65.20 <
   6   2  12       -4.50       19.86       60.00 <
   7   2  12      243.50       19.71       92.50 <
   8   2  12      314.10      435.84       87.90 o
  -2   3  12      -12.20        0.94       38.50 <
  -1   3  12       77.00      138.09       61.90 <
   0   3  12      300.00      287.48       36.00 o
   1   3  12      802.90      730.37       48.70 o
   2   3  12      446.80      382.73       40.70 o
   3   3  12       34.90      172.81       24.80 <
   4   3  12       20.30        6.08       21.40 <
   5   3  12       68.80      102.85       40.70 <
   6   3  12       58.90        7.36       55.20 <
   7   3  12       94.20       44.36       91.30 <
   8   3  12       25.40       29.62       93.10 <
  -2   4  12      213.90      170.62       62.20 o
  -1   4  12      417.90      428.89       54.00 o
   0   4  12     1424.80     1379.01       75.50 o
   1   4  12      467.90      406.54       48.00 o
   2   4  12      772.70      687.05       49.40 o
   3   4  12      380.40      277.62       52.70 o
   4   4  12      326.90      379.94       55.50 o
   5   4  12     1306.70     1219.83       73.20 o
   6   4  12      133.40       40.46       89.50 <
   7   4  12      656.90      478.35      114.00 o
   8   4  12       25.00        0.25       57.00 <
  -1   5  12      -25.60        1.53       63.10 <
   0   5  12        0.60        6.80       68.32 <
   1   5  12       43.10       87.21       41.00 <
   2   5  12      114.80       65.79       43.10 <
   3   5  12      237.70      199.78       71.20 o
   4   5  12      651.30      792.95       86.80 o
   5   5  12      135.00      130.78       75.60 <
   6   5  12      723.00      714.58       91.60 o
   7   5  12       -8.50        8.28       95.70 <
   0   6  12       -0.90       11.07      120.67 <
   1   6  12       53.50       19.12       64.60 <
   2   6  12       -7.60       10.10       61.10 <
   3   6  12        3.90       20.20       52.10 <
   4   6  12      304.60      200.64       93.70 o
   5   6  12       95.00        3.80       60.50 <
   6   6  12      -91.40       19.46       99.60 <
   2   7  12       45.60        8.04       65.30 <
   3   7  12      194.80      351.55       84.50 <
   4   7  12       55.10        3.98       85.00 <
   0  -4  13      190.00      302.51       67.60 <
   1  -4  13      -16.00       12.71       75.50 <
   2  -4  13       92.00        5.07       88.90 <
   3  -4  13      507.30      572.91       87.40 o
   4  -4  13      141.40      349.45       49.10 <
   5  -4  13      -62.30       88.17       92.80 <
   0  -3  13      113.70      134.17       58.40 <
   1  -3  13     1702.30     1445.32      112.60 o
   2  -3  13      397.30      398.58       49.70 o
   3  -3  13      414.30      269.07       79.40 o
   4  -3  13      105.60       44.39       69.10 <
   5  -3  13      132.60        3.00       93.00 <
   6  -3  13      -25.80       20.61       80.40 <
  -1  -2  13       62.60       29.86       43.50 <
   0  -2  13      108.40      219.95       60.80 <
   1  -2  13       98.80       81.54       59.60 <
   2  -2  13      130.10       93.15       59.90 <
   3  -2  13       48.80      102.75       59.50 <
   4  -2  13      343.30      340.90       97.10 o
   5  -2  13      891.80      607.67       89.90 o
   6  -2  13      361.70      199.43       97.50 o
  -2  -1  13       50.30      276.03       28.20 <
  -1  -1  13        6.80       47.45       28.50 <
   0  -1  13       23.50        0.33       51.60 <
   1  -1  13       40.50        0.68       72.20 <
   2  -1  13      635.80      657.60       89.80 o
   3  -1  13       22.00       21.05       61.50 <
   4  -1  13       63.00        0.01       63.80 <
   5  -1  13      267.00      196.96       86.40 o
   6  -1  13       32.70       18.85       71.50 <
   7  -1  13     -105.50       17.76      110.00 <
  -2   0  13       -0.90      188.02       47.81 <
  -1   0  13       -4.90       21.26       20.50 <
   0   0  13       27.10        0.53       54.10 <
   1   0  13       71.50      101.72       53.80 <
   2   0  13      484.70      434.82       89.50 o
   3   0  13      -23.70        3.24       69.40 <
   4   0  13       61.50       28.25       72.00 <
   5   0  13      192.10      137.33       76.70 <
   6   0  13       82.30      172.10       65.60 <
   7   0  13      676.90      686.62      119.50 o
  -1   1  13       -5.90       24.83       26.00 <
   0   1  13       36.10       37.90       52.80 <
   1   1  13      329.50      555.66       60.20 o
   2   1  13      244.00      301.75       61.00 o
   3   1  13      350.80      337.98       66.70 o
   4   1  13       95.90       30.98       61.70 <
   5   1  13      -20.60        4.08       82.20 <
   6   1  13      609.30      588.93       95.50 o
   7   1  13       21.20        0.12      120.00 <
  -1   2  13       74.50      208.55       57.30 <
   0   2  13     1974.90       28.83      447.50 o
   1   2  13      130.90       89.72       67.00 <
   2   2  13      145.80       14.94       85.30 <
   3   2  13       22.60        4.00       71.80 <
   4   2  13      -18.10        0.86       73.80 <
   5   2  13      225.30      225.16       85.20 <
   6   2  13      123.70       10.95       99.50 <
   7   2  13       25.90        2.01      114.40 <
  -1   3  13       28.60      130.11       36.70 <
   0   3  13      176.00      174.52       56.20 o
   1   3  13      -33.00        6.71       54.40 <
   2   3  13      239.90      163.47       74.40 o
   3   3  13      210.70      224.11       67.50 o
   4   3  13      123.60       36.21       74.80 <
   5   3  13      145.10       59.53       61.80 <
   6   3  13       72.40        6.83       70.80 <
   7   3  13       82.30        5.46       83.20 <
   0   4  13      638.40      575.77       96.60 o
   1   4  13      296.50      195.09       91.70 o
   2   4  13       36.30        8.89       60.20 <
   3   4  13      229.60      199.94       96.40 <
   4   4  13      308.40      284.54       75.60 o
   5   4  13      -17.10       24.58       69.40 <
   6   4  13      152.30       11.52      103.10 <
   1   5  13       30.20       51.10       77.30 <
   2   5  13     1259.40     1300.13      101.40 o
   3   5  13      139.60       82.89       85.50 <
   4   5  13      168.30      145.83       81.70 <
   5   5  13     1763.40       48.90      453.80 o
   2  -1  14      421.30      387.42      101.40 o
   3  -1  14      486.70      394.64       84.90 o
   4  -1  14       -3.30       70.38       63.80 <
   1   0  14        0.90       46.79       48.19 <
   2   0  14     1192.90     1118.72      112.90 o
   3   0  14       21.70        0.21       86.80 <
   4   0  14      351.60      110.82       87.10 o
   5   0  14       62.00      177.94       73.70 <
   1   1  14      385.40      332.39       76.30 o
   2   1  14       -1.30       14.59       83.50 <
   3   1  14      -17.80        4.11       75.20 <
   4   1  14       50.60       26.05       77.50 <
   5   1  14      289.90      399.15       99.30 <
   2   2  14      -92.90       10.42       70.20 <
   3   2  14        6.20        7.85       79.60 <
   4   2  14      215.70        2.86       89.50 <
   5   2  14     -156.50       22.76       94.00 <
   3   3  14      161.90      191.72       80.10 <
   4   3  14      -74.70        0.37       88.20 <
